# Supplementary material for: Profiling the Blood Compartment of Hematopoietic Stem Cell Transplant Patients During Human Cytomegalovirus Reactivation
Source: Front Cell Infect Microbiol. 2021 Jan 8;10:607470. doi: 10.3389/fcimb.2020.607470 (PMC7820775; doi:10.3389/fcimb.2020.607470)
Supplement: Supplementary file 2 [file Table_1.xlsx]

## Sheet: Table s1
Table S1 - DE analysis of RNA-seq on DNAemia high and DNAemia low cells
Gene symbol	Mean expression	log2FoldChange	-LOG10 pvalue	-LOG10 padj
LMNA	571.25	2.97	10.46	6.71
TNFRSF12A	165.26	2.02	6.79	3.34
SEMA6B	90.48	3.66	6.4	3.13
ITGA2B	399.48	1.65	5.71	2.63
STX1A	84.82	2.95	5.68	2.63
HIC1	195.57	2.05	5.43	2.46
RELT	1733.38	1.62	4.99	2.15
HBG2	194.57	1.88	4.99	2.15
ID1	268.81	1.57	4.72	1.93
CX3CR1	226.29	-1.73	4.65	1.9
TUBB6	91.13	1.74	4.55	1.84
HBG1	120.02	1.83	4.49	1.83
NRGN	3003.72	1.36	4.36	1.73
LRG1	142.56	1.83	4.02	1.42
LCN2	401.9	1.32	3.9	1.36
SMIM5	61.73	1.82	3.91	1.36
CXXC5	510.08	1.55	3.81	1.33
ANPEP	765.38	1.27	3.79	1.33
TREM1	189.02	1.56	3.79	1.33
EGR1	128.58	-1.72	3.77	1.32
GP1BB	1172.48	1.21	3.74	1.32
LTF	623.7	1.29	3.67	1.32
KDM6B	330.55	1.31	3.67	1.32
CTNNB1	101.47	1.77	3.7	1.32
HMGXB4	128.86	1.48	3.68	1.32
SELL	383.59	-1.48	3.61	1.3
P2RX5	140.62	-1.48	3.63	1.3
RRP12	538.79	1.45	3.55	1.26
SMOX	92.69	1.68	3.49	1.21
MYL9	593.89	1.18	3.35	1.17
IER5L	428.33	1.62	3.35	1.17
FAM129B	468.41	1.32	3.41	1.17
PRR7	161.53	1.84	3.39	1.17
GP9	180.63	1.33	3.41	1.17
C19orf33	117.21	1.46	3.36	1.17
GFI1B	64.72	1.77	3.38	1.17
GIMAP4	441.34	-1.37	3.36	1.17
ITGA5	645.12	1.42	3.26	1.1
ICOSLG	132.74	1.35	3.16	1
MIR24-2	550.84	1.46	3.07	0.93
IRF2	83.68	-1.59	3.06	0.93
PLEC	2535.49	1.13	2.99	0.9
RETN	1036.97	1.15	3	0.9
PRRC2C	984.28	1.39	3.01	0.9
GIMAP7	307.96	-1.4	3.01	0.9
GAS6	256.74	1.28	2.97	0.89
MYADM	697.47	1.32	2.95	0.88
CMTM5	169.71	1.23	2.93	0.87
CBX6	1169.54	1.28	2.92	0.86
PI4K2A	373.84	1.44	2.91	0.86
TLE3	961.19	1.28	2.87	0.84
ELL	174.05	1.27	2.87	0.84
ZBTB7A	1091.34	1.17	2.82	0.81
TSPAN33	111.16	1.36	2.82	0.81
MAP1S	505.3	1.36	2.78	0.8
TRIM11	426.68	1.29	2.79	0.8
GNA15	417.83	1.12	2.81	0.8
RAB34	319.86	1.11	2.79	0.8
MIDN	2377.27	1.12	2.72	0.76
PPBP	832.68	1.26	2.7	0.76
PTGIR	237.63	1.34	2.71	0.76
MAFG	352.12	1.05	2.7	0.76
HBEGF	159.37	1.34	2.71	0.76
VENTX	119.15	1.29	2.74	0.76
OAS1	575.28	-1.2	2.69	0.76
TNNT1	85.99	1.78	2.61	0.68
CSRNP1	571.4	1.12	2.58	0.67
RHOC	944.77	1.22	2.55	0.65
ZBTB17	404.25	1.2	2.56	0.65
SPHK1	234.51	1.29	2.53	0.65
BIN3	273.3	1.16	2.56	0.65
PVRL2	162.29	1.35	2.54	0.65
PLEKHO2	183.26	1.24	2.55	0.65
RRM2	101.8	-1.25	2.53	0.65
MAPKAPK2	1646.53	1.29	2.48	0.64
GRASP	754.3	1.01	2.49	0.64
TPD52L2	565.84	1.09	2.49	0.64
GPR35	173.79	1.67	2.48	0.64
NAB2	177.44	1.14	2.46	0.64
BAZ2B	66.28	1.4	2.5	0.64
CYTIP	370.78	-1.13	2.49	0.64
FKBP5	257.68	-1.25	2.49	0.64
PCNA	184.7	-1.14	2.5	0.64
RBM25	730.08	1.02	2.43	0.62
DENND1A	240.02	1.1	2.42	0.62
PTCRA	146.35	1.11	2.43	0.62
ZBTB43	116.14	1.21	2.43	0.62
NFKBID	147.94	1.1	2.41	0.61
SERTAD1	297.02	1.23	2.38	0.6
SNAI3	105.8	1.29	2.39	0.6
CTD-2369P2.2	69.22	1.62	2.39	0.6
KLF11	273.67	0.99	2.38	0.6
CISH	108.34	1.13	2.37	0.59
RFX2	92.73	1.4	2.37	0.59
DUT	328.15	-1.05	2.34	0.57
MRPL32	61.61	-1.33	2.32	0.56
CD97	5608.9	1.03	2.27	0.54
RELB	558.64	1.14	2.27	0.54
ACRBP	392.83	1.04	2.26	0.54
TCIRG1	466.99	1.17	2.26	0.54
HDAC5	411.48	1.04	2.28	0.54
DKFZP761J1410	303.36	1.01	2.26	0.54
CRY2	125.1	1.24	2.29	0.54
GIMAP8	74.59	-1.26	2.26	0.54
PLXNB2	1506.15	0.94	2.26	0.54
SLC15A3	838.47	0.95	2.3	0.54
TEN1	179.12	1.14	2.24	0.53
LGALS2	480.68	1.08	2.24	0.52
AC174470.1	354.63	1.18	2.22	0.52
GPR97	98.25	1.3	2.2	0.52
TIMMDC1	138.56	-1.21	2.21	0.52
HMOX1	1396.9	0.92	2.19	0.52
TOM1	908.63	0.96	2.2	0.52
UBXN6	798.24	1	2.19	0.52
FAM65A	610.78	0.97	2.2	0.52
P2RX4	529.65	0.98	2.22	0.52
STAT1	521.71	-1	2.23	0.52
NMI	297.32	-1.11	2.18	0.51
STAB1	2886.32	0.93	2.17	0.51
TNFSF10	770.99	-0.9	2.17	0.51
CTSZ	519.43	0.98	2.17	0.51
IER3	974.66	1.34	2.16	0.5
SNHG15	335.12	1.11	2.15	0.5
TYMS	158.31	-1.05	2.16	0.5
MITD1	64.23	-1.35	2.15	0.5
PLXND1	600.96	1.15	2.13	0.48
PLEKHM2	602.59	1.03	2.1	0.48
AZU1	285.99	1.16	2.08	0.48
TP53I3	88.78	1.09	2.11	0.48
XBP1	210.89	-1.06	2.1	0.48
SAMD3	135.81	-1.04	2.1	0.48
NINJ1	2502.22	0.92	2.09	0.48
DGAT1	468.13	0.99	2.12	0.48
RAB31	609.45	0.95	2.1	0.48
TAGLN	410.68	0.93	2.1	0.48
AGPAT2	358.82	0.95	2.09	0.48
SGSH	249.07	0.94	2.08	0.48
KLF16	253.36	0.98	2.12	0.48
H2AFZ	343.85	-0.95	2.08	0.48
LYPLA2	240.84	1.06	2.07	0.47
TRABD	916.3	0.94	2.07	0.47
P2RX1	651.79	1.09	2.02	0.46
SLC7A5	250.92	1.17	2.02	0.46
CLSTN3	322.34	1.06	2.03	0.46
PANX2	128.85	1.15	2.03	0.46
FAM109A	116.08	1.22	2.01	0.46
CKB	69.43	1.38	2.05	0.46
ATP6AP2	80.74	-1.17	2.05	0.46
GPX1	3579.79	0.84	2.05	0.46
CD2	618.62	-0.87	2.01	0.46
INF2	354.76	0.97	2.03	0.46
HRH2	218.89	0.94	2.03	0.46
GIMAP5	227.83	-0.93	2.01	0.46
MCM3	221.52	-0.97	2.02	0.46
SRC	320.45	1.11	1.99	0.45
HOMER3	207.01	1.04	1.94	0.45
FAM20C	226.87	1.02	1.96	0.45
SCN1B	125.78	1.05	1.94	0.45
IFFO2	146.24	1.15	1.99	0.45
SLC27A1	140.37	1.03	1.99	0.45
THRA	104.28	1.05	1.95	0.45
RGS2	142.08	-1.28	1.98	0.45
RNASEH2B	129.14	-1.14	1.95	0.45
COA6	111.22	-1.13	2	0.45
ERAP1	69.25	-1.34	2	0.45
C3AR1	72.88	-1.37	1.94	0.45
ACTR3	79.42	-1.12	1.98	0.45
MAT2B	66.52	-1.18	1.94	0.45
MEAF6	62.69	-1.36	1.95	0.45
ARID5A	1448.29	0.9	1.96	0.45
ATP6V0D1	841.56	0.91	1.95	0.45
AAK1	741.77	0.89	1.96	0.45
C9orf89	810.99	0.84	1.96	0.45
APOBEC3G	560.16	-0.86	1.98	0.45
RNF145	515.57	0.93	1.96	0.45
STK11IP	279.44	0.92	1.96	0.45
MT1E	333.62	-0.91	1.98	0.45
ABCC3	103.71	1	1.94	0.45
TUBGCP2	988.08	0.97	1.93	0.44
MTCH1	449.61	0.84	1.94	0.44
SAP30BP	824.72	1.14	1.91	0.43
C14orf80	205.21	1.02	1.89	0.43
PDE1B	68.3	1.1	1.91	0.43
PRDX3	153.53	-1.26	1.89	0.43
LBH	121.42	-1.03	1.89	0.43
CACYBP	111.33	-1.11	1.92	0.43
CTLA4	65.54	-1.19	1.89	0.43
ADAM15	1252.74	0.93	1.89	0.43
GAA	1036.97	0.83	1.9	0.43
FAM65B	645.75	-0.91	1.89	0.43
SREK1	227.55	0.9	1.9	0.43
CD151	389.5	0.93	1.91	0.43
FZR1	373.82	1.12	1.87	0.42
GLRX	426.33	-1.27	1.87	0.42
BAP1	665.08	1.02	1.81	0.41
NSMF	693.13	1.06	1.86	0.41
ENG	502.96	1.09	1.86	0.41
TNNI2	258.71	1.05	1.83	0.41
KCNN4	212.83	1.04	1.82	0.41
SH2B2	298.11	1.02	1.83	0.41
RPPH1	92.15	1.06	1.8	0.41
RP3-402G11.26	70.77	1.17	1.84	0.41
ADORA2A	73.02	1.25	1.81	0.41
FGFRL1	86.32	1.1	1.81	0.41
HMGB2	1153.46	-1.06	1.8	0.41
FAM26F	357.65	-1.11	1.81	0.41
CYCS	108.2	-1.05	1.83	0.41
GGCT	84.53	-1.06	1.81	0.41
PTGES3	100.07	-1.16	1.81	0.41
SSB	77.26	-1.19	1.82	0.41
UTP3	73.39	-1.19	1.83	0.41
LAPTM5	12127.5	0.87	1.84	0.41
TIMP1	4147.26	0.9	1.87	0.41
UPP1	2232.99	0.99	1.82	0.41
ATF4	1051.76	0.9	1.86	0.41
RBM38	854.12	1	1.84	0.41
TUBA1A	892.12	0.87	1.84	0.41
USP36	503.62	0.92	1.83	0.41
MBD3	449.94	0.95	1.83	0.41
WDR13	370.77	0.88	1.82	0.41
COG3	314.55	0.84	1.83	0.41
EPSTI1	336.58	-0.98	1.86	0.41
CYP27A1	185.28	0.96	1.81	0.41
CHKA	123.25	1	1.86	0.41
SNX1	267.79	-1.05	1.78	0.4
PDCD1	96.39	-1.07	1.78	0.4
RSAD2	74.73	-1.12	1.79	0.4
PRDM1	67.18	-1.14	1.78	0.4
PNRC1	212.07	-0.92	1.79	0.4
FPGS	479.11	1.09	1.77	0.39
ZNF579	95.33	1.05	1.76	0.39
VASH1	77.26	1.11	1.76	0.39
CDC20	94.92	-1.02	1.76	0.39
MEGF9	106.77	-1.17	1.76	0.39
LYSMD2	72.89	-1.18	1.76	0.39
VPS51	707.22	0.98	1.76	0.39
RHBDD2	522.85	0.89	1.77	0.39
IFIT3	296.4	-0.87	1.75	0.39
CYTH4	1538.43	0.96	1.74	0.38
MAP2K3	628.7	0.86	1.74	0.38
MYO15B	558.09	0.84	1.75	0.38
PITPNM1	485.64	0.85	1.74	0.38
P2RY2	115.33	1.46	1.72	0.37
MGLL	123.39	1.04	1.72	0.37
RSBN1	89.2	1.02	1.71	0.37
PLSCR1	152.34	-1.13	1.71	0.37
CSF2RB	98.94	-1.23	1.72	0.37
TMEM126B	76.86	-1.31	1.72	0.37
CRIP1	4015.64	0.75	1.73	0.37
PDLIM7	326.08	1	1.71	0.37
NFKBIE	295.46	0.93	1.71	0.37
DUS3L	210.51	0.84	1.73	0.37
C1QC	146.74	-0.99	1.71	0.37
RREB1	99.88	0.95	1.73	0.37
LPAR2	238.47	1.03	1.69	0.36
HSPA1A	99.11	-1.03	1.7	0.36
VDAC1	64.63	-1.07	1.69	0.36
RNF166	1208.93	0.88	1.69	0.36
GGA1	502.48	0.83	1.7	0.36
ILVBL	182.62	0.97	1.7	0.36
GBP1	287.15	-1.03	1.68	0.35
PPP1CC	81.07	-1.12	1.68	0.35
RABL6	571.54	0.87	1.67	0.35
PACS2	311.42	0.9	1.68	0.35
REL	223.72	0.86	1.68	0.35
SPNS3	90.91	1.1	1.66	0.34
C11orf35	91.62	1.04	1.63	0.34
ANKRD22	127.71	-1.35	1.64	0.34
2015-09-01	135.53	-1.07	1.64	0.34
SCO2	5025.96	0.78	1.64	0.34
CLCN7	1208.09	0.9	1.65	0.34
LTB	1078.93	0.84	1.63	0.34
MFSD12	618.07	0.92	1.63	0.34
GET4	403.98	0.97	1.64	0.34
ATP6V0A1	330.95	0.87	1.65	0.34
EVA1B	452.61	0.88	1.63	0.34
ADAP2	296.14	0.79	1.64	0.34
CITED2	291.73	-0.95	1.66	0.34
ST14	248.68	0.95	1.66	0.34
RIN1	211.56	0.87	1.63	0.34
SIL1	204.72	0.95	1.65	0.34
ANKHD1	137.06	0.95	1.63	0.34
ADAM19	101.51	-0.96	1.65	0.34
NTNG2	336.64	1.15	1.61	0.33
CD300LB	82.65	1.06	1.62	0.33
TRIM69	66.26	-1.03	1.61	0.33
TAGLN2	3880.71	0.71	1.6	0.33
DDAH2	450.73	0.77	1.61	0.33
HNRNPF	344.12	-0.83	1.61	0.33
PDE4A	261.31	0.85	1.61	0.33
PICALM	166.24	0.91	1.61	0.33
GSN	170.33	0.88	1.63	0.33
CRAT	111.13	0.9	1.62	0.33
MTURN	64.24	1.01	1.58	0.32
ST6GALNAC4	69.96	1.05	1.57	0.32
LAIR2	103.93	-1.64	1.56	0.32
RHOB	119.79	-1.17	1.57	0.32
CSGALNACT2	63.33	-1.25	1.59	0.32
LSM6	88.43	-1.05	1.57	0.32
GINS2	67.23	-1.07	1.58	0.32
CIB1	1665.97	0.9	1.59	0.32
POU2F2	2561.6	0.75	1.58	0.32
CCDC88B	1232.5	0.98	1.59	0.32
ODF3B	1251.56	0.75	1.6	0.32
TNFAIP3	663.4	-0.85	1.57	0.32
MTSS1	294.94	0.78	1.59	0.32
ZNF524	332.28	0.85	1.58	0.32
PUF60	391.02	0.75	1.58	0.32
GAS2L1	255.83	0.8	1.58	0.32
TMEM40	102.7	0.94	1.59	0.32
MLKL	168.1	-0.84	1.59	0.32
PHF11	136.61	-0.95	1.57	0.32
PPT1	104.6	-0.96	1.6	0.32
PSMD14	114.97	-0.92	1.57	0.32
BMP1	74.81	0.98	1.57	0.32
FAM212B	67.56	1	1.59	0.32
PAQR7	64.06	1.08	1.55	0.31
FOS	728.25	-1.15	1.54	0.31
AP1S2	75.28	-1.03	1.56	0.31
AMPD2	1007.33	0.72	1.55	0.31
ASGR2	805.81	0.71	1.54	0.31
SH3GL1	493.72	0.87	1.55	0.31
NLRP3	462.54	0.92	1.56	0.31
SLC8B1	174.43	0.87	1.55	0.31
LAPTM4A	145.05	-0.99	1.54	0.31
ZNF358	93.2	0.94	1.55	0.31
NDUFB5	127.96	-0.91	1.54	0.31
IL1R2	185.62	-2.52	1.53	0.3
LPXN	234.62	-1.05	1.5	0.3
PSAP	18374.2	0.71	1.5	0.3
ATP6AP1	1209.26	0.82	1.51	0.3
CLU	935.14	0.88	1.52	0.3
MOB3A	869.49	0.89	1.52	0.3
PLK3	970.53	0.8	1.51	0.3
MBOAT7	909.25	0.77	1.51	0.3
XAF1	1022.17	-0.73	1.51	0.3
CDK16	486.98	1	1.52	0.3
JMJD6	448.55	0.84	1.51	0.3
BRMS1	199.82	0.91	1.51	0.3
GPCPD1	204.04	0.78	1.51	0.3
ZNF703	175.86	0.87	1.52	0.3
METTL23	128.5	-0.95	1.53	0.3
CSRP1	137.12	0.88	1.51	0.3
TPPP3	155.9	0.85	1.5	0.3
CD3G	120.97	-0.89	1.5	0.3
RAB40C	94.1	0.91	1.52	0.3
FHL3	118.22	0.88	1.51	0.3
MED11	115.37	-0.9	1.52	0.3
MPLKIP	91.7	-1	1.52	0.3
TOMM22	238.45	1.02	1.46	0.29
KCNK7	95.45	1.01	1.47	0.29
IL3RA	63.03	1.01	1.49	0.29
CD163	214.84	-1.11	1.43	0.29
EIF4G2	148.12	-1.08	1.49	0.29
CLNS1A	110.45	-1.05	1.42	0.29
GIMAP2	115.1	-1.08	1.43	0.29
TMEM123	61.49	-1.08	1.48	0.29
IL32	4307.48	-0.74	1.46	0.29
ATP6V0B	2473.46	0.77	1.44	0.29
TKT	2867.15	0.68	1.43	0.29
CORO7	1318.2	0.75	1.42	0.29
OSCAR	903.19	0.76	1.43	0.29
C1orf228	707.8	0.85	1.41	0.29
CDKN1A	1066.45	0.7	1.49	0.29
NR1H2	767.85	0.74	1.48	0.29
TXNDC11	584.48	0.79	1.47	0.29
PQLC1	618.05	0.74	1.44	0.29
ATG9A	442.68	0.87	1.42	0.29
CHMP1A	558.11	0.83	1.48	0.29
PMPCA	431.69	0.8	1.42	0.29
CTD-2207O23.10	377.44	0.87	1.41	0.29
PPM1F	485.21	0.8	1.43	0.29
FAM195A	376.98	0.84	1.41	0.29
AGPAT6	431.92	0.8	1.48	0.29
PGPEP1	421.86	0.8	1.42	0.29
OGFR	531.69	0.72	1.48	0.29
ZFAND2A	362.88	0.86	1.41	0.29
CTSC	573.62	-0.77	1.47	0.29
NDUFA12	477.78	-0.78	1.46	0.29
APOL3	541.8	-0.73	1.44	0.29
MTHFR	287.51	0.91	1.47	0.29
MMP25	204.13	0.83	1.47	0.29
BTG1	395.33	-0.78	1.45	0.29
NDST2	288.65	0.78	1.46	0.29
FSTL3	213.69	0.84	1.45	0.29
GIMAP1	333	-0.77	1.42	0.29
TNFAIP8L2	363.82	-0.83	1.46	0.29
TRAPPC6A	282.58	0.85	1.47	0.29
CCDC9	151.29	0.92	1.42	0.29
GPATCH3	162.28	0.97	1.46	0.29
RAB11FIP4	206.97	0.87	1.47	0.29
MARCO	191.56	0.82	1.41	0.29
C12orf75	195.46	-0.93	1.48	0.29
IFI6	144.21	0.82	1.41	0.29
ORAI2	260.83	0.76	1.43	0.29
LBR	131.31	0.89	1.41	0.29
NME1	225.9	-0.75	1.42	0.29
CDC42EP4	151.47	0.9	1.49	0.29
TMEM110-MUSTN1	139.54	0.84	1.46	0.29
ADM	162.41	-0.88	1.49	0.29
PDCD6IP	201.78	-0.97	1.42	0.29
LTBP3	133.59	0.91	1.46	0.29
SEPHS2	122.45	-0.87	1.44	0.29
HP1BP3	178.79	-0.78	1.41	0.29
FBP1	173.56	0.79	1.49	0.29
NDST1	132.91	0.81	1.44	0.29
MYO1C	111.03	0.88	1.42	0.29
GALM	125.35	-0.88	1.44	0.29
HMBS	79.62	1	1.41	0.29
MRPL18	117.16	-0.9	1.44	0.29
CD99L2	134.51	0.8	1.47	0.29
MTHFS	90.94	-1	1.47	0.29
STK17A	82.71	-0.97	1.44	0.29
FOXP4	91.36	0.88	1.43	0.29
CD83	69.28	0.99	1.46	0.29
NFIX	68.83	0.92	1.45	0.29
CCDC53	79.75	-1	1.47	0.29
GLRX3	76.05	-0.93	1.48	0.29
TUBB2A	62.05	0.96	1.47	0.29
ALDH1A1	152.1	-1.13	1.4	0.28
HSPE1	77.14	-1.01	1.39	0.28
DNM1L	66.36	-1.01	1.38	0.28
USP10	67.85	-1.04	1.4	0.28
ATP6V0C	5233.56	0.7	1.4	0.28
ITGAX	1479.34	0.77	1.4	0.28
INPPL1	931.81	0.72	1.4	0.28
RP11-611L7.1	565.61	0.83	1.38	0.28
MAPKAPK3	965.76	0.66	1.4	0.28
PNPLA6	612.01	0.8	1.38	0.28
MATK	734.55	0.96	1.41	0.28
ZFYVE27	221.73	0.84	1.38	0.28
C21orf2	223.58	0.76	1.38	0.28
ACP5	277.76	0.96	1.39	0.28
ASL	195.56	0.82	1.38	0.28
MAFK	189.04	0.81	1.38	0.28
CD38	164.69	-0.81	1.38	0.28
RTN4	179.36	-0.88	1.39	0.28
TRAPPC4	165.57	-0.82	1.38	0.28
NIT1	109.72	-0.95	1.38	0.28
EHD4	66.1	0.92	1.39	0.28
ZNF319	65.62	-0.98	1.4	0.28
ATP2A3	486.65	1.01	1.34	0.27
DHX37	241.96	1.02	1.34	0.27
PGLYRP1	73.42	1.02	1.35	0.27
DUSP1	1192.35	-1.02	1.33	0.27
MAP2K1	101.6	-1.06	1.35	0.27
NCDN	61.72	-1.02	1.37	0.27
RPL8	7879.26	0.72	1.35	0.27
TYMP	7125.41	0.64	1.34	0.27
EHBP1L1	4020.79	0.79	1.32	0.27
RNPEPL1	2387.45	0.83	1.31	0.27
DPP7	1957.02	0.78	1.33	0.27
UBC	3415.16	0.67	1.29	0.27
CFD	3093.35	0.69	1.29	0.27
EEF2	3405.72	0.69	1.32	0.27
PRAM1	1534.65	0.73	1.36	0.27
RASGRP2	1527.6	0.8	1.34	0.27
ACADVL	1919.96	0.64	1.32	0.27
CTSA	2121.32	0.69	1.32	0.27
SH3BP2	1418.39	0.71	1.32	0.27
NAPRT1	989.09	0.75	1.37	0.27
U2AF1	1490.39	0.68	1.28	0.27
ADAP1	1076.33	0.79	1.32	0.27
IL2RG	1329.64	-0.65	1.35	0.27
SELO	917.55	0.75	1.27	0.27
TCF25	1179.82	0.74	1.32	0.27
C15orf39	1010.19	0.7	1.27	0.27
MX1	942.58	-0.66	1.3	0.27
ITM2B	1101.23	-0.93	1.31	0.27
SPARC	389.22	0.83	1.33	0.27
MVD	572.48	0.86	1.3	0.27
MAN1B1	436.59	0.8	1.32	0.27
R3HDM4	698.98	0.71	1.32	0.27
ULK1	414.23	0.82	1.34	0.27
KIFC2	460.32	0.79	1.29	0.27
ACAP3	497.89	0.74	1.34	0.27
RUNX1	557.81	0.8	1.37	0.27
REC8	645.88	0.69	1.37	0.27
HMG20B	508.27	0.67	1.28	0.27
TACC1	502.29	0.66	1.33	0.27
EPN1	536.48	0.68	1.27	0.27
CCDC12	474.68	0.75	1.29	0.27
SMARCD3	549.07	0.65	1.27	0.27
RPS6KA4	507.97	0.68	1.32	0.27
LAP3	514.32	-0.91	1.32	0.27
MBD2	385.63	-0.99	1.3	0.27
ZNF394	242.19	0.84	1.28	0.27
DAZAP2	464.85	-0.7	1.32	0.27
SRSF7	526.52	-0.74	1.35	0.27
UCK1	293.74	0.76	1.29	0.27
RAB11FIP1	240.63	0.8	1.33	0.27
SGSM2	381.36	0.7	1.29	0.27
ATF5	413.72	0.77	1.32	0.27
GTPBP6	287.06	0.74	1.27	0.27
FLYWCH1	226.62	0.78	1.3	0.27
TSPAN4	280.38	0.75	1.32	0.27
QSOX1	253.25	0.78	1.35	0.27
PA2G4	354.33	-0.7	1.36	0.27
PYGB	271.21	0.81	1.3	0.27
FAM110A	238.54	0.77	1.35	0.27
PSME4	233.41	0.81	1.3	0.27
RPL34	288.04	0.87	1.27	0.27
MS4A7	248.44	-0.84	1.33	0.27
FAM214B	278.21	0.69	1.3	0.27
C1orf43	285.34	-0.74	1.3	0.27
PDIA6	288.48	-0.77	1.36	0.27
EMC4	281.59	-0.78	1.27	0.27
MNDA	282.29	-0.89	1.37	0.27
ITFG3	202.29	0.74	1.27	0.27
TMEM50A	290.1	-0.8	1.34	0.27
DLST	183.91	0.86	1.36	0.27
KIAA0040	200.74	-0.73	1.32	0.27
YWHAE	187.79	-0.76	1.27	0.27
BHLHE40	199.59	0.7	1.29	0.27
RAB7L1	178.53	-0.72	1.31	0.27
WSB1	195.36	-0.76	1.29	0.27
RP11-339B21.11	107.97	0.87	1.3	0.27
CCS	177.71	0.79	1.28	0.27
USP42	137.24	0.74	1.28	0.27
SFXN5	118.21	0.89	1.3	0.27
TRPM2	147.29	0.75	1.32	0.27
ZNF768	100.82	0.87	1.33	0.27
APOBEC3B	72.65	-0.89	1.27	0.27
ARMC5	79.54	0.99	1.35	0.27
WBSCR22	129.45	0.79	1.35	0.27
EEF1B2	128.39	-0.94	1.3	0.27
NFRKB	109.07	0.78	1.29	0.27
UBE2B	129.96	-0.84	1.28	0.27
SORBS3	78.01	0.98	1.29	0.27
FGD5-AS1	116.79	-1	1.28	0.27
NR4A1	96.83	0.83	1.31	0.27
ARL6IP5	135.66	-0.91	1.31	0.27
KCNK6	79.63	0.94	1.3	0.27
SPIDR	83.06	-0.95	1.32	0.27
ZCCHC24	66.06	0.97	1.36	0.27
TXNL1	110	-0.79	1.3	0.27
PSMA1	96.1	-0.92	1.34	0.27
NUDT5	120.3	-0.78	1.29	0.27
PSMG2	108.91	-0.87	1.37	0.27
ERCC2	64.15	0.99	1.31	0.27
SCP2	94.72	-0.95	1.29	0.27
PYURF	96.07	-1.01	1.3	0.27
TMEM63B	65.21	0.94	1.32	0.27
GTPBP2	95.48	-0.86	1.3	0.27
TMCO1	92.21	-0.85	1.31	0.27
SYNGAP1	93.27	-0.9	1.31	0.27
FKBP3	75.85	-0.98	1.3	0.27
ARCN1	68.03	-0.89	1.36	0.27
AIFM1	79.56	-0.87	1.31	0.27
MRPS30	65.23	-0.91	1.31	0.27
BATF3	70.06	0.99	1.33	0.27
SHISA4	61.88	1.01	1.28	0.27
B4GALT1	420.7	0.7	1.26	0.26
CHMP4B	408.82	0.65	1.26	0.26
GIMAP6	125.67	-0.97	1.26	0.26
ADPRH	91.17	-0.9	1.27	0.26
EIF4A1	3556.34	0.67	1.2	0.25
RNASET2	2886.35	0.66	1.19	0.25
CD63	2033.42	0.6	1.22	0.25
UBXN1	1885.91	0.67	1.24	0.25
AHNAK	2104.37	0.63	1.24	0.25
RP11-802E16.3	1924.7	0.59	1.19	0.25
LAMTOR4	1388.15	0.71	1.19	0.25
SQSTM1	1363.52	0.67	1.25	0.25
HMHA1	1271.77	0.7	1.21	0.25
MIIP	909.84	0.78	1.19	0.25
NDUFV1	731.16	0.8	1.21	0.25
MYO9B	977.07	0.72	1.23	0.25
MICAL1	958.79	0.73	1.24	0.25
TWF2	1133.11	0.68	1.2	0.25
NFKBIA	1297.36	-0.7	1.23	0.25
NPEPL1	825.76	0.64	1.2	0.25
PLAC8	1089.78	-0.73	1.2	0.25
SLC25A37	637.18	0.75	1.25	0.25
PLEK	961.87	-0.77	1.25	0.25
TTLL3	552.19	0.67	1.23	0.25
SLC43A2	622.53	0.62	1.22	0.25
MPST	436.9	0.7	1.23	0.25
ABCF3	320.57	0.8	1.23	0.25
SPG7	339.91	0.75	1.22	0.25
OAS3	285.96	-0.71	1.19	0.25
PLIN3	383.07	0.65	1.22	0.25
CCDC130	325.1	0.72	1.25	0.25
PARVB	384.22	0.65	1.23	0.25
CD82	295.5	0.76	1.23	0.25
VPS18	256.83	0.76	1.24	0.25
TOR2A	348.97	0.63	1.2	0.25
RALGDS	436.89	0.68	1.19	0.25
JARID2	359.82	0.66	1.21	0.25
PIGQ	197.19	0.89	1.21	0.25
ATP6V1G1	407.92	-0.84	1.2	0.25
TMEM59	374.63	-0.77	1.24	0.25
TMBIM4	298.25	-0.84	1.23	0.25
CAT	258.08	-0.85	1.19	0.25
GBP4	262.02	-0.8	1.23	0.25
CCT6A	286.07	-0.73	1.21	0.25
MROH6	184.23	0.75	1.22	0.25
RNASE1	140.91	-1.02	1.25	0.25
ARPC5	278.94	-0.73	1.22	0.25
LYAR	262.25	-0.71	1.19	0.25
PSME3	243.84	-0.75	1.22	0.25
FAM96A	196.85	-0.81	1.22	0.25
RP5-966M1.6	120.62	0.82	1.21	0.25
CAPN2	168.22	-0.82	1.24	0.25
SETX	254.33	-0.67	1.25	0.25
IFI16	172.4	-0.83	1.24	0.25
HNRNPR	237.05	-0.81	1.23	0.25
NUDT22	218.12	0.71	1.21	0.25
MPO	94.01	0.84	1.22	0.25
B4GALT7	127.17	0.81	1.23	0.25
SLBP	178.27	-0.74	1.2	0.25
EID1	180	-0.83	1.19	0.25
MIAT	162.28	-0.72	1.2	0.25
EIF4A3	172.38	-0.74	1.19	0.25
SDC4	107.73	0.88	1.2	0.25
UBTD1	133.61	0.78	1.25	0.25
UBE2A	173.31	-0.73	1.23	0.25
ICAM1	152.12	0.7	1.19	0.25
SRSF9	138.03	-0.89	1.2	0.25
ZNF865	91.99	0.91	1.22	0.25
MTHFD1	147.07	-0.72	1.23	0.25
FMR1	105.89	0.84	1.23	0.25
GCH1	98.99	-1.05	1.21	0.25
ALOX5AP	140.25	-0.78	1.22	0.25
P2RX7	84.3	0.92	1.2	0.25
HDDC2	144.31	-0.8	1.24	0.25
DAPP1	106.42	-0.78	1.2	0.25
VPS37C	70.2	0.84	1.24	0.25
PREP	109.17	-0.79	1.25	0.25
CLIP2	74.99	0.82	1.2	0.25
HIRA	95.54	-0.83	1.25	0.25
TP53	89.51	-0.85	1.23	0.25
MARCKSL1	77.28	0.89	1.24	0.25
UBP1	62.58	-0.94	1.24	0.25
FLNA	10492.4	0.69	1.17	0.24
GBP5	1056.12	-0.81	1.16	0.24
TXNIP	1312.37	-0.72	1.17	0.24
TNIP1	846.25	0.76	1.18	0.24
SPNS1	567.57	0.66	1.18	0.24
ARRDC2	553.41	0.69	1.17	0.24
UBN1	424.2	0.83	1.16	0.24
PGLS	668.15	0.66	1.16	0.24
FHOD1	514.8	0.62	1.17	0.24
SAP30	229.18	-2.42	1.18	0.24
ASPSCR1	389.92	0.73	1.18	0.24
HMGA1	389.22	0.73	1.18	0.24
SRSF2	379.71	-0.72	1.19	0.24
BIRC2	201.18	0.68	1.18	0.24
LDLR	95.42	0.91	1.17	0.24
IMP3	167.84	-0.73	1.18	0.24
ZNHIT3	124.16	-0.73	1.17	0.24
RGS12	74.54	0.81	1.17	0.24
PRKAR1B	85.91	0.79	1.18	0.24
FIP1L1	106.97	-0.85	1.16	0.24
SLAMF6	73.19	-0.88	1.18	0.24
PDE6G	62.57	0.88	1.17	0.24
RP11-139H15.1	86.85	-0.79	1.18	0.24
SNX6	76.38	-0.85	1.17	0.24
CTSD	9350.05	0.7	1.15	0.23
SH3BGRL3	15413.4	0.59	1.11	0.23
RPS9	8450.83	0.59	1.08	0.23
FCN1	12495.9	0.57	1.15	0.23
CYBA	6769.46	0.6	1.1	0.23
COTL1	4083.39	0.58	1.15	0.23
MAN2B1	2052.87	0.6	1.16	0.23
ARHGDIA	2478.39	0.6	1.07	0.23
RAC2	2190.39	-0.67	1.11	0.23
CEBPD	1472.32	-0.67	1.11	0.23
KLF6	1432.08	0.61	1.14	0.23
HLA-DMA	2055.51	0.56	1.09	0.23
TRAPPC5	2297.28	0.58	1.13	0.23
PGD	1491.09	0.58	1.07	0.23
MYO1F	2121.92	0.64	1.12	0.23
CORO1A	1408.66	0.67	1.1	0.23
ZFP36	1392.75	-0.9	1.11	0.23
ARHGAP27	1319.11	0.63	1.12	0.23
AKAP8L	1044.99	0.69	1.11	0.23
BCL3	1548.26	0.57	1.07	0.23
HGS	1060.36	0.65	1.07	0.23
MAP3K11	1103.78	0.67	1.07	0.23
SUPT5H	966.78	0.65	1.08	0.23
SYNGR2	1311.84	0.59	1.11	0.23
INTS1	621.75	0.76	1.06	0.23
CIRBP	1127.9	0.57	1.08	0.23
BUD31	821.25	0.75	1.1	0.23
TNFRSF14	1111	0.66	1.13	0.23
LRP1	1231.84	0.6	1.15	0.23
ELOVL1	791.54	0.69	1.09	0.23
CCDC85B	746.11	0.73	1.07	0.23
HSPA8	776.32	-0.58	1.11	0.23
RABAC1	875.14	0.58	1.07	0.23
ETS2	420	-0.86	1.12	0.23
TUBB4B	788.91	0.59	1.07	0.23
SAT2	727.84	0.64	1.15	0.23
ZNF414	418.38	0.79	1.08	0.23
PFKL	779.35	0.59	1.09	0.23
PDXK	544.91	0.72	1.14	0.23
MADD	609.38	0.71	1.06	0.23
CALM1	861.37	-0.62	1.15	0.23
EMD	682.02	0.6	1.14	0.23
SGSM3	520.16	0.71	1.07	0.23
PKN1	612.49	0.68	1.07	0.23
CHD4	637.73	0.67	1.14	0.23
ARAF	468.92	0.59	1.08	0.23
ATP5G3	622.01	-0.65	1.14	0.23
C17orf70	312.71	0.73	1.15	0.23
ARL8A	500.66	0.59	1.09	0.23
ZNF593	302.04	0.78	1.15	0.23
SLC3A2	538.51	0.6	1.15	0.23
NPLOC4	413.35	0.63	1.06	0.23
HTT	411.64	0.64	1.11	0.23
INPP5K	396.49	0.64	1.07	0.23
HES4	336.96	0.96	1.12	0.23
WIPI2	366.29	0.64	1.11	0.23
CLN6	320.95	0.67	1.13	0.23
BRD4	450.55	0.67	1.13	0.23
RGCC	174.33	1.01	1.06	0.23
C4orf48	372.66	0.66	1.09	0.23
RAN	393.39	-0.62	1.08	0.23
HNRNPD	435.84	-0.69	1.13	0.23
CTC-479C5.10	273.37	0.72	1.16	0.23
EZR	421.63	0.64	1.13	0.23
RFNG	277.42	0.76	1.13	0.23
NAGLU	245.58	0.69	1.14	0.23
ZNF335	280.57	0.68	1.15	0.23
TP53I13	315.01	0.76	1.12	0.23
CCT5	417.23	-0.66	1.11	0.23
COX5A	296.73	-0.66	1.13	0.23
CTSL	377.56	0.7	1.11	0.23
SLCO3A1	281.16	0.59	1.07	0.23
UPF1	275.53	0.66	1.06	0.23
ATP5H	279.52	-0.87	1.13	0.23
CLUH	210.32	0.76	1.07	0.23
DGCR14	249.95	0.67	1.13	0.23
RCSD1	309.83	-0.73	1.07	0.23
CARM1	305.39	0.65	1.14	0.23
MLXIP	306.29	0.63	1.08	0.23
ZNFX1	298.49	0.7	1.15	0.23
IFI44L	321.15	-0.7	1.07	0.23
LDHA	340.91	-0.72	1.12	0.23
YTHDC1	279.09	0.67	1.16	0.23
GNG11	117.77	0.8	1.06	0.23
PBX2	231.27	0.67	1.1	0.23
CAPS	222.31	0.69	1.07	0.23
TPRA1	142.01	0.82	1.09	0.23
SNX8	180.76	0.69	1.13	0.23
PPCDC	137.83	0.84	1.07	0.23
TRMU	184.53	0.73	1.15	0.23
COX19	206.74	0.65	1.1	0.23
SCAMP4	215.75	0.71	1.09	0.23
CLEC4E	184.22	-0.85	1.08	0.23
ITGB1BP1	198.28	-0.68	1.09	0.23
PDCD5	181.39	-0.87	1.15	0.23
SNRNP27	110.55	-0.71	1.06	0.23
ENTPD6	188.32	0.68	1.08	0.23
DIS3L2	115.61	0.75	1.08	0.23
CANX	205.15	-0.72	1.1	0.23
MGMT	178.22	0.66	1.06	0.23
NDUFB6	194.21	-0.71	1.12	0.23
TK1	198.51	-0.7	1.1	0.23
MAP3K7CL	98.09	-1.05	1.1	0.23
TNPO3	125.27	0.77	1.08	0.23
A1BG	135.42	0.71	1.14	0.23
PTDSS2	121.79	0.72	1.08	0.23
IZUMO4	78.74	0.98	1.15	0.23
CKLF-CMTM1	145.27	-0.72	1.13	0.23
SPINT2	170.4	0.7	1.13	0.23
IL17RC	108.02	0.71	1.13	0.23
MANF	128.42	-0.68	1.09	0.23
RPL17-C18orf32	134.53	-0.75	1.07	0.23
BATF2	106.88	-0.74	1.06	0.23
LPIN2	127.51	-0.7	1.12	0.23
IRS2	86.62	-0.93	1.09	0.23
G0S2	119.35	0.66	1.06	0.23
NOTCH2	79.89	-0.92	1.08	0.23
TOMM40L	111.46	0.77	1.14	0.23
SPATA2L	81.53	0.81	1.13	0.23
CTIF	100.59	0.71	1.07	0.23
SUPT16H	120.85	-0.69	1.11	0.23
GCA	93.82	-0.81	1.13	0.23
SPG11	120.74	-0.8	1.06	0.23
CEACAM4	101.92	0.73	1.12	0.23
COA4	108.99	-0.81	1.06	0.23
PLEKHF1	77.63	0.98	1.14	0.23
TESPA1	76.29	-0.75	1.07	0.23
UBXN7	95.14	0.75	1.13	0.23
CCDC154	72.42	0.79	1.11	0.23
C1orf233	90.86	0.84	1.14	0.23
NOLC1	115.28	-0.69	1.11	0.23
APEX2	91.16	-0.75	1.06	0.23
CRISPLD2	92.09	-0.75	1.06	0.23
CHMP1B	97.13	-0.78	1.12	0.23
MED13L	102.88	0.7	1.09	0.23
ACCS	66.57	0.79	1.07	0.23
TUBG1	69.19	-0.81	1.15	0.23
GSDMB	96.56	-0.73	1.08	0.23
ORMDL1	82.51	-0.91	1.09	0.23
ARAP3	64.06	0.78	1.08	0.23
NCOA4	82.15	-0.89	1.16	0.23
TP53I11	91.94	0.73	1.15	0.23
PAICS	80.65	-0.78	1.09	0.23
PSMB5	95.36	-0.81	1.15	0.23
ST6GAL1	88.62	-0.79	1.14	0.23
FTSJ2	77.34	-0.81	1.15	0.23
NCBP2	92.81	-0.8	1.12	0.23
MAPKAPK5	68.69	-0.86	1.1	0.23
SPINT1	61.54	0.79	1.08	0.23
DTX3L	87.36	-0.74	1.11	0.23
MCMBP	81.41	-0.75	1.06	0.23
FNTA	70.87	-0.78	1.11	0.23
PRR12	81.28	-0.77	1.1	0.23
RBM22	66.35	-0.76	1.06	0.23
TTI1	73.05	-0.79	1.14	0.23
DPY30	78.25	-0.77	1.07	0.23
HSPB11	74.41	-0.76	1.06	0.23
SLC2A8	61.67	0.83	1.14	0.23
PPCS	70.5	-0.79	1.07	0.23
MRFAP1L1	71.38	-0.87	1.15	0.23
PPA1	75.82	-0.82	1.11	0.23
COPB2	61.88	-0.87	1.07	0.23
MKRN2	62.92	-0.87	1.11	0.23
TSPO	4510.05	0.56	1.03	0.22
IRF1	3693.39	0.58	1.03	0.22
LRCH4	1299.04	0.65	1.03	0.22
TGFB1	1844.65	0.57	1.05	0.22
CLASRP	958.41	0.65	1.03	0.22
ABCA7	713.54	0.72	1.03	0.22
IMPDH1	1202.13	0.57	1.04	0.22
STARD3	754.16	0.62	1.03	0.22
BCKDHA	600.18	0.61	1.04	0.22
NADSYN1	509.81	0.65	1.04	0.22
KDELR1	599.38	0.6	1.02	0.22
LCK	615.69	-0.6	1.05	0.22
APOBR	466.45	0.68	1.04	0.22
ARHGEF2	433.55	0.67	1.04	0.22
GPSM3	530.42	0.58	1.04	0.22
LMBR1L	347.59	0.68	1.03	0.22
IQGAP1	510.59	0.58	1.04	0.22
ERF	294.73	0.7	1.04	0.22
LYL1	471.78	0.63	1.04	0.22
AGPAT1	309.18	0.68	1.03	0.22
UBE2D3	262.58	-0.72	1.05	0.22
ASB6	166.53	0.72	1.04	0.22
THAP7	180.85	0.72	1.04	0.22
CD47	232.64	-0.62	1.03	0.22
INPP5A	111.87	0.72	1.04	0.22
UQCC2	202.31	-0.64	1.05	0.22
TMEM214	200.74	-0.64	1.04	0.22
STK4	146.73	-0.68	1.04	0.22
GNG2	123.18	-0.68	1.03	0.22
DYNC1LI2	118.97	0.72	1.04	0.22
C14orf166	131.04	-0.69	1.04	0.22
AMFR	95.82	0.68	1.04	0.22
DHRS7	111.48	-0.8	1.03	0.22
VPS4B	96.14	-0.72	1.04	0.22
RRAGA	90.94	-0.84	1.04	0.22
NUDT21	95.82	-0.72	1.02	0.22
TOR1AIP1	78.02	-0.76	1.05	0.22
POLR3D	64.61	-0.78	1.05	0.22
EPHB6	68.29	0.74	1.05	0.22
NDUFS1	64.18	-0.84	1.03	0.22
TARS	62.25	-0.78	1.05	0.22
OAZ1	9316.86	0.53	0.99	0.21
SLC25A6	5265.89	0.53	0.99	0.21
MYO1G	3546.04	0.59	0.99	0.21
FXYD5	2617.05	0.55	1	0.21
GUK1	2142.12	0.65	0.98	0.21
SIGIRR	1881.67	0.64	0.98	0.21
RIN3	1619.26	0.56	0.97	0.21
AGTRAP	1822.68	0.54	1.02	0.21
PSTPIP1	1146.93	0.66	0.98	0.21
LCP1	1578.71	-0.6	1.01	0.21
GPS1	1111.42	0.58	1.01	0.21
SEC61A1	893.88	0.68	1.02	0.21
OTUB1	1037.37	0.57	0.98	0.21
CDKN2D	1477.04	0.52	0.98	0.21
OAZ2	943.18	0.62	1.02	0.21
STXBP2	823.07	0.62	1.01	0.21
UBXN11	499.87	0.72	1	0.21
FKBP1A	920.85	-0.86	1.01	0.21
RXRA	790.71	0.57	1.01	0.21
BABAM1	704.97	0.62	0.98	0.21
MAP2K7	864.19	0.63	1.02	0.21
QARS	589.34	0.67	1.02	0.21
DENND3	762.77	0.52	0.97	0.21
GPAA1	628.49	0.6	0.99	0.21
IRAK1	762.87	0.56	0.99	0.21
MAPK3	720.54	0.59	1	0.21
DUS1L	684.63	0.58	1.02	0.21
PTPN7	598.01	0.75	0.98	0.21
LILRB1	674.34	0.6	1	0.21
ELOF1	718.97	0.56	0.99	0.21
ATG4D	374.58	0.72	0.98	0.21
DDX54	514.11	0.61	0.97	0.21
CARD9	461.94	0.57	1.01	0.21
SLC2A6	572.73	0.6	0.97	0.21
NCF4	525.03	0.56	0.98	0.21
AMDHD2	294.35	0.72	1.01	0.21
MX2	418.71	-0.61	0.99	0.21
PEX16	304.43	0.66	0.99	0.21
VPS9D1	529.87	0.57	1	0.21
CLPTM1	446.43	0.57	0.97	0.21
SEC16A	398.04	0.63	1.02	0.21
TMEM175	471.32	0.56	0.98	0.21
EIF4EBP1	389.55	0.62	1.02	0.21
TSC2	378.81	0.58	0.97	0.21
DHX34	226.7	0.74	1.02	0.21
ENTHD2	297.8	0.62	0.97	0.21
IL4R	301.52	0.67	1.01	0.21
RASSF4	415.29	0.56	0.99	0.21
DYNLL1	426.94	-0.62	0.97	0.21
ATG2A	387.14	0.64	1	0.21
UROS	365.19	0.63	0.98	0.21
COASY	324.06	0.64	1.02	0.21
GAS7	417.67	0.58	1.01	0.21
GUSB	319.02	0.62	1.02	0.21
PLOD1	273.53	0.7	1.02	0.21
PMM1	284.21	0.6	0.99	0.21
CDC42SE1	348.02	-0.57	1.01	0.21
TFIP11	185.72	0.72	1.02	0.21
STK32C	170.1	0.68	0.99	0.21
RP11-1143G9.4	232.65	0.59	1.01	0.21
RP11-94L15.2	171.24	-0.65	0.99	0.21
NDUFC1	251.91	-0.7	0.99	0.21
RARA	207.87	0.65	0.97	0.21
PNKP	194.41	0.69	1.02	0.21
KMT2B	207.37	0.62	1.01	0.21
TNFSF13B	224.98	-0.74	0.97	0.21
IGLL5	115.31	2.75	1.01	0.21
SLAMF8	131.58	-0.78	1.02	0.21
LRP3	104.92	0.71	1	0.21
ATG3	192.67	-0.78	1.01	0.21
PLEKHG2	160.96	0.68	0.97	0.21
CBR1	146.38	-0.68	1	0.21
PDCD6	191.4	-0.61	0.97	0.21
THBS3	99.11	0.69	0.97	0.21
MSL1	182.49	-0.65	1	0.21
GALNT6	146.29	0.71	1.01	0.21
GGT7	77.84	0.75	1	0.21
C1QBP	172.23	-0.67	1.01	0.21
TMEM104	98.07	0.74	0.99	0.21
CERS4	66.04	0.94	0.97	0.21
WAC-AS1	84.89	0.73	0.97	0.21
SRI	136.92	-0.67	0.97	0.21
CCAR2	65.9	0.83	0.97	0.21
PLD2	77.01	0.74	1	0.21
BUB3	114.18	-0.7	1.01	0.21
MAN2C1	119.94	0.67	1.01	0.21
PARP4	90.78	-0.83	0.98	0.21
CHST13	61.95	0.76	1.01	0.21
KLRG1	70.96	-0.76	0.97	0.21
SEC23B	82.47	-0.75	1.01	0.21
ZMYM6NB	101.61	-0.72	0.98	0.21
ZFHX3	71.64	0.74	0.97	0.21
WIBG	91.59	-0.73	0.99	0.21
OCIAD1	72.65	-0.75	1.02	0.21
GATAD1	65.19	-0.85	1	0.21
GPATCH2L	74.38	0.68	0.97	0.21
YEATS2	74.5	-0.7	0.97	0.21
EPRS	78.69	-0.69	0.97	0.21
MALSU1	75.97	-0.72	0.97	0.21
GRINA	3266.18	0.55	0.93	0.2
RPL32	4406.4	0.52	0.91	0.2
PFDN5	3639.61	0.57	0.95	0.2
SPI1	3973.94	0.51	0.95	0.2
FMNL1	3811.48	0.51	0.94	0.2
TMEM259	1988.81	0.57	0.93	0.2
PLEKHO1	2870.52	0.54	0.96	0.2
GPX4	2394.32	0.51	0.95	0.2
PYCARD	2603.99	0.5	0.91	0.2
MIR3654	2103.7	0.59	0.94	0.2
AP2S1	1683.55	0.58	0.95	0.2
FCGRT	2148.71	0.51	0.91	0.2
SSR4	1849.24	0.59	0.9	0.2
CD7	1428.63	0.68	0.9	0.2
EIF3B	1039.44	0.62	0.91	0.2
RPS6KB2	952.58	0.66	0.92	0.2
RUNX3	1609.13	0.62	0.9	0.2
BIN1	1065.64	0.64	0.94	0.2
EHD1	1002.44	0.6	0.95	0.2
ITGB2-AS1	1113.81	0.6	0.95	0.2
JUND	1263.13	0.56	0.93	0.2
H2AFJ	973.53	0.54	0.96	0.2
SLC26A6	527.84	0.73	0.94	0.2
MRPL28	785.73	0.59	0.93	0.2
FAM50A	755.66	0.62	0.94	0.2
AP5Z1	605.29	0.67	0.95	0.2
PTPRC	937.63	-0.69	0.9	0.2
CD3E	754.58	-0.57	0.91	0.2
CCM2	770.96	0.63	0.91	0.2
HNRNPA2B1	1094.7	-0.57	0.93	0.2
TRMT1	668.42	0.56	0.93	0.2
NCLN	588.46	0.64	0.92	0.2
RP11-468E2.4	634.85	0.58	0.94	0.2
EMILIN2	660.07	0.54	0.96	0.2
NISCH	532.44	0.6	0.96	0.2
PPP1R18	675.53	-0.61	0.95	0.2
HSF1	687.23	0.55	0.92	0.2
FGL2	555.61	-0.74	0.94	0.2
CPSF3L	593.72	0.59	0.93	0.2
CDK5RAP3	529.79	0.6	0.95	0.2
UNC119	629.48	0.55	0.96	0.2
SGTA	415.87	0.66	0.91	0.2
ATHL1	562.01	0.6	0.91	0.2
LAMTOR2	605.88	0.57	0.93	0.2
CUL4A	413.93	0.58	0.93	0.2
DAGLB	360.39	0.57	0.9	0.2
APBB1IP	500.59	-0.53	0.94	0.2
VPS37B	568.96	0.56	0.93	0.2
E4F1	363.38	0.63	0.97	0.2
TIMM13	449.83	0.56	0.94	0.2
ITPA	438.54	0.56	0.94	0.2
SKAP2	317.68	0.68	0.95	0.2
C9orf142	469.69	0.6	0.93	0.2
DEF8	349.95	0.57	0.92	0.2
TMEM11	301.41	0.63	0.95	0.2
SLC25A29	209.31	0.72	0.93	0.2
TRIM22	369.31	-0.59	0.93	0.2
BCL2L1	344.95	0.6	0.93	0.2
SMPD1	249.75	0.71	0.96	0.2
OAS2	264.36	-0.61	0.95	0.2
ATP5J	292.15	-0.69	0.91	0.2
P2RY11	178.92	0.71	0.92	0.2
DAXX	284.62	-0.55	0.92	0.2
HNRNPC	297.5	-0.63	0.93	0.2
C20orf27	372.53	0.56	0.93	0.2
SSBP3	304.58	-0.56	0.93	0.2
PACSIN2	256.01	0.63	0.96	0.2
IRGQ	138.73	0.75	0.94	0.2
ERH	327.19	-0.6	0.96	0.2
BTG2	258.51	-0.72	0.96	0.2
HNRNPAB	357.71	-0.53	0.91	0.2
STK40	328.26	0.59	0.92	0.2
CSNK1E	200.93	0.66	0.91	0.2
ZNF408	132.54	0.81	0.93	0.2
BRD9	239.11	0.59	0.92	0.2
ADRBK2	222.37	0.55	0.91	0.2
PRR13	225.54	-0.58	0.91	0.2
SRSF3	278.25	-0.54	0.91	0.2
MARVELD1	153.51	0.69	0.93	0.2
ZNF581	251.39	0.59	0.95	0.2
AK1	183.58	0.68	0.91	0.2
C6orf136	161.54	0.6	0.92	0.2
FCHO1	163.75	0.62	0.92	0.2
CUEDC1	125.83	0.62	0.94	0.2
GABBR1	164.95	0.63	0.94	0.2
RNF5	166.45	-0.7	0.96	0.2
PTGS1	116.79	0.65	0.94	0.2
C11orf58	152.94	-0.63	0.94	0.2
EIF3M	158.51	-0.69	0.9	0.2
MUC1	77.51	0.85	0.93	0.2
GTF3C6	158.63	-0.64	0.91	0.2
MAP3K6	96.87	0.7	0.93	0.2
SYNRG	123.46	-0.64	0.96	0.2
B3GNTL1	115.9	0.66	0.92	0.2
METTL3	142.28	-0.65	0.92	0.2
SP140	129.98	-0.6	0.92	0.2
NOXA1	92.05	0.73	0.94	0.2
DHRS4L2	106.23	0.68	0.96	0.2
HECTD3	161.47	-0.61	0.92	0.2
RP11-876N24.4	93.74	0.64	0.91	0.2
ALDH4A1	74.9	0.75	0.91	0.2
VPS29	145.99	-0.71	0.9	0.2
PCGF5	129.85	-0.78	0.92	0.2
ZNF212	73.01	0.75	0.91	0.2
HMGB3	62.28	0.79	0.96	0.2
DLG4	114.57	0.64	0.91	0.2
R3HCC1	125.43	0.67	0.97	0.2
COQ9	117.8	-0.64	0.96	0.2
POLR3GL	102.92	-0.73	0.94	0.2
ZNHIT2	75.03	0.76	0.93	0.2
DSCR3	97.02	-0.67	0.95	0.2
MAFF	70.4	0.7	0.94	0.2
ESAM	63.45	0.7	0.91	0.2
INSIG1	97.38	0.71	0.9	0.2
GTF2A2	102.61	-0.74	0.95	0.2
TRIM21	91.1	-0.79	0.94	0.2
TPRN	77.49	0.75	0.94	0.2
CC2D1B	94.05	-0.67	0.96	0.2
CTNS	71.01	0.74	0.92	0.2
CHCHD7	79.66	-0.68	0.9	0.2
MLTK	86.47	0.69	0.95	0.2
PKMYT1	81.05	-0.73	0.94	0.2
WDR11	85.36	-0.74	0.92	0.2
NCOA6	76.26	-0.71	0.92	0.2
STX7	79.51	-0.77	0.94	0.2
COA5	76.99	-0.73	0.94	0.2
SUPT20H	70.5	-0.83	0.96	0.2
MTHFD2	66.91	-0.82	0.96	0.2
CNIH4	75.98	-0.7	0.9	0.2
SNX27	78.4	-0.7	0.95	0.2
COPS5	68.68	-0.7	0.95	0.2
HSPD1	65.85	-0.74	0.94	0.2
UBR7	63.77	-0.72	0.92	0.2
LIPA	65.48	-0.81	0.93	0.2
KDM5D	66.34	-0.78	0.92	0.2
S100A9	33606	0.53	0.9	0.19
ARHGAP4	3436.31	0.58	0.82	0.19
TAPBP	3722.74	0.55	0.86	0.19
ZYX	4336.1	0.48	0.85	0.19
MT-CO1	2964.8	-0.73	0.81	0.19
C10orf54	3535.39	0.47	0.82	0.19
TNFRSF1B	2360.7	0.59	0.84	0.19
MT2A	3120.45	-0.51	0.82	0.19
SHKBP1	2126.77	0.52	0.89	0.19
PF4	901.45	0.7	0.86	0.19
MAP7D1	1571.1	0.59	0.84	0.19
EIF3G	2010.65	0.52	0.82	0.19
NDUFS6	1506.2	0.63	0.86	0.19
LRRFIP1	1412.04	0.47	0.82	0.19
NDUFA11	1471.37	0.55	0.83	0.19
EML3	1218.76	0.57	0.84	0.19
C17orf49	1515.99	0.48	0.82	0.19
ARRDC1	1184.87	0.51	0.88	0.19
MMP24-AS1	1096.97	0.53	0.87	0.19
MXD4	1187.41	0.54	0.86	0.19
RPL12	1318.49	-0.53	0.82	0.19
UQCRC1	1058.25	0.57	0.85	0.19
GLTSCR2	1285.75	0.54	0.89	0.19
ATP5D	897.34	0.56	0.88	0.19
NDUFS7	856.05	0.56	0.82	0.19
ADRM1	832.43	0.57	0.82	0.19
SAP25	846.83	0.5	0.84	0.19
DDX39A	818.19	0.55	0.84	0.19
COLGALT1	831.99	0.54	0.89	0.19
AP2M1	1137.05	0.5	0.82	0.19
PCBP1	1078.9	-0.61	0.84	0.19
NCOR2	787	0.52	0.83	0.19
SNHG9	666.07	0.53	0.86	0.19
SNF8	782.97	0.53	0.85	0.19
YKT6	786.86	0.47	0.82	0.19
AD000671.6	778.62	0.56	0.84	0.19
TMEM91	568.41	0.51	0.86	0.19
TSPAN32	604.01	0.54	0.89	0.19
MFSD10	634.71	0.51	0.86	0.19
PPIF	511.18	0.52	0.86	0.19
ZNF428	545.57	0.63	0.87	0.19
NCAPH2	397.08	0.67	0.82	0.19
TSSC4	488.88	0.58	0.81	0.19
LRRC25	718.19	0.49	0.85	0.19
IQSEC1	680.11	0.47	0.82	0.19
SYMPK	424.65	0.62	0.86	0.19
FBRS	548.63	0.56	0.85	0.19
CD300LF	441.49	0.56	0.86	0.19
POLD4	683.15	0.57	0.85	0.19
MYL12A	594.14	-0.64	0.83	0.19
AP2A1	613.38	0.53	0.83	0.19
DYNLL2	545.76	0.55	0.85	0.19
UBE2G2	610.9	0.48	0.81	0.19
SSU72	494.52	0.61	0.89	0.19
BCKDK	562.36	0.48	0.81	0.19
AGAP3	384.91	0.57	0.9	0.19
ZNF385A	617.75	0.5	0.88	0.19
TTC7A	502.7	0.5	0.86	0.19
GTPBP1	487.98	0.56	0.84	0.19
ZDHHC18	465.07	0.57	0.89	0.19
SCYL1	482.84	0.54	0.85	0.19
ALDH16A1	369.64	0.57	0.84	0.19
CCNL2	461	0.49	0.84	0.19
RTF1	447.79	0.56	0.88	0.19
DDX49	408.12	0.56	0.89	0.19
TMEM147	431.34	0.52	0.85	0.19
ROGDI	407.47	0.5	0.85	0.19
TMEM66	474.86	-0.63	0.88	0.19
CUL9	291.24	0.64	0.89	0.19
OVCA2	419.62	0.54	0.85	0.19
SIT1	287.61	-0.73	0.9	0.19
SETD1A	268.53	0.61	0.86	0.19
LONP1	248.73	0.63	0.87	0.19
LY6G5B	241.98	0.6	0.86	0.19
FBXL15	416.63	0.57	0.83	0.19
GIT1	335.16	0.57	0.85	0.19
CD79B	320.47	0.7	0.82	0.19
MEPCE	254.26	0.6	0.89	0.19
USP20	270.72	0.64	0.87	0.19
GPI	431.62	0.5	0.82	0.19
MMP9	150.66	0.84	0.83	0.19
TRAFD1	343.82	-0.51	0.86	0.19
KAT5	295.1	0.54	0.88	0.19
GALK1	322.08	0.55	0.85	0.19
NME3	331.07	0.52	0.86	0.19
TNIP2	373.99	0.52	0.85	0.19
SMG5	255.92	0.56	0.84	0.19
ZNF687	274.43	0.59	0.89	0.19
IMP4	258.69	0.63	0.83	0.19
SF3B4	421.84	-0.63	0.87	0.19
FAM173A	276.41	0.52	0.83	0.19
DNASE2	331.28	0.6	0.87	0.19
YBX1	364.06	-0.68	0.9	0.19
SOCS3	351.15	-0.63	0.84	0.19
SLC39A13	240.76	0.61	0.89	0.19
PTPN23	291.06	0.61	0.89	0.19
ARID4B	266.24	0.6	0.86	0.19
MRPL34	372.55	-0.54	0.85	0.19
KRT10	281.14	-0.63	0.82	0.19
TXNRD2	199.91	0.58	0.81	0.19
FUOM	301.87	0.5	0.83	0.19
ADAMTSL4	275.32	0.53	0.87	0.19
SKAP1	253.46	-0.56	0.86	0.19
CERS5	191.68	0.62	0.81	0.19
SLC38A2	214.37	0.66	0.86	0.19
DGCR8	181.39	0.68	0.84	0.19
BRF1	225.52	0.57	0.82	0.19
B3GAT3	212.79	0.56	0.82	0.19
POLR2G	271.47	0.54	0.81	0.19
TBC1D10A	202.15	0.65	0.86	0.19
SLC22A18	252	0.53	0.82	0.19
RABEP2	216.75	0.59	0.84	0.19
2002-03-01	251.14	0.51	0.84	0.19
FAM3A	212.51	0.61	0.9	0.19
ZNF598	242.98	0.55	0.86	0.19
AHSA1	268.03	-0.52	0.84	0.19
DESI1	250.76	-0.53	0.82	0.19
PHKG2	243.79	0.52	0.82	0.19
CCDC109B	276.61	-0.66	0.88	0.19
AP5B1	164.88	0.63	0.82	0.19
CREG1	207.58	-0.68	0.87	0.19
DHX8	182.63	0.55	0.82	0.19
CHCHD1	217.26	-0.55	0.88	0.19
AL627309.1	184.04	0.58	0.88	0.19
FOXN3	200.06	0.53	0.84	0.19
C19orf59	175.34	0.57	0.87	0.19
ABRACL	223.9	-0.62	0.81	0.19
CDK3	127.93	0.68	0.87	0.19
ATF6B	154.18	0.59	0.83	0.19
QTRT1	144.56	0.68	0.88	0.19
UQCRC2	228.2	-0.56	0.83	0.19
NOL7	214.64	-0.61	0.82	0.19
GUCD1	194.23	0.61	0.89	0.19
MED22	156.18	0.61	0.87	0.19
SNX3	211.97	-0.62	0.83	0.19
DCLRE1C	177.28	0.6	0.88	0.19
FAM49B	198.81	-0.64	0.85	0.19
MAN2B2	214.3	-0.58	0.85	0.19
LINC00116	205	-0.58	0.87	0.19
FOXK1	157.38	0.58	0.83	0.19
GLYCTK	127.1	0.66	0.88	0.19
IFRD2	156.08	0.61	0.86	0.19
UBE2J1	181.69	0.57	0.87	0.19
PLA2G15	182.02	0.55	0.85	0.19
MPV17	201.02	-0.62	0.85	0.19
MFSD7	118.15	0.61	0.83	0.19
DNASE1L1	167.22	0.54	0.83	0.19
GLYR1	180.47	-0.58	0.83	0.19
LUZP1	92.57	0.73	0.84	0.19
PSMC2	177.52	-0.55	0.82	0.19
CHTOP	184.83	-0.52	0.82	0.19
SEC11C	186.66	-0.55	0.82	0.19
PVR	104.9	0.6	0.85	0.19
GAB2	143.43	0.56	0.86	0.19
TPM2	96.18	0.76	0.83	0.19
DNAJC15	163.28	-0.67	0.83	0.19
C1orf63	136.09	-0.62	0.86	0.19
SMPD2	104.09	0.62	0.82	0.19
AK2	173.07	-0.57	0.89	0.19
RAB3GAP2	103.44	-0.64	0.86	0.19
ZNF589	91.44	0.63	0.81	0.19
IGFBP7	158.39	-0.73	0.89	0.19
SAMD4B	168.57	0.55	0.86	0.19
NDOR1	107.63	0.61	0.84	0.19
UBAP1	158.12	0.54	0.82	0.19
PDCD2	163.78	-0.55	0.83	0.19
DYNC1I2	98.9	0.67	0.83	0.19
FLNB	85.9	0.75	0.87	0.19
EBNA1BP2	145.8	-0.61	0.88	0.19
VAV2	90.99	0.62	0.87	0.19
MESDC2	124.33	-0.6	0.82	0.19
RPL22L1	100.77	-0.74	0.87	0.19
ATP6V1B2	116.49	-0.6	0.83	0.19
DCAF7	140.42	-0.59	0.87	0.19
WDR43	106.95	0.61	0.89	0.19
LSM14A	125.39	-0.61	0.88	0.19
SNRPB2	106.15	-0.66	0.89	0.19
F13A1	79.8	0.87	0.86	0.19
ATP5C1	121.68	-0.71	0.87	0.19
NXT1	118.24	0.59	0.81	0.19
GMPR2	142.54	-0.6	0.83	0.19
ANKRD9	128.95	0.55	0.82	0.19
ATP2B1	61.82	0.79	0.84	0.19
HNRNPA3	129.01	-0.59	0.81	0.19
IST1	134.03	0.56	0.83	0.19
MRPL17	116.56	-0.6	0.87	0.19
ADPRHL2	91.35	0.65	0.84	0.19
AZI1	74.17	0.69	0.83	0.19
TMEM223	120.09	-0.55	0.81	0.19
ZNF668	72.14	0.74	0.89	0.19
EIF4A2	105.5	-0.66	0.86	0.19
RFX5	128.78	-0.6	0.82	0.19
METTL22	100.22	0.63	0.85	0.19
MFF	95.99	-0.61	0.84	0.19
TNFAIP8L1	87.63	0.65	0.89	0.19
DUSP4	65.56	0.66	0.85	0.19
GRSF1	105.47	-0.61	0.88	0.19
GOLGA8B	63.03	0.73	0.86	0.19
RPL7L1	75.45	-0.64	0.87	0.19
C16orf80	76.97	-0.69	0.88	0.19
UBE2N	74.26	-0.68	0.83	0.19
TMEM165	87.65	-0.7	0.85	0.19
P4HTM	75.8	0.69	0.9	0.19
DR1	100.3	-0.61	0.84	0.19
OSTC	62.18	-0.85	0.89	0.19
NDUFS4	95.64	-0.64	0.86	0.19
POU2F1	93.29	0.6	0.84	0.19
SNX9	66.27	0.68	0.89	0.19
UBE2K	88.7	-0.64	0.86	0.19
LAMP2	81.25	-0.69	0.88	0.19
P2RY13	65.63	-0.74	0.84	0.19
RAB10	75.76	-0.74	0.85	0.19
ATF6	80.07	-0.69	0.88	0.19
RRP1B	72.26	0.66	0.86	0.19
FAM46C	70.47	0.64	0.83	0.19
MRPL46	73.17	-0.66	0.87	0.19
INTS9	78.97	-0.66	0.83	0.19
STRAP	66.24	-0.76	0.86	0.19
SEPHS1	68.47	-0.67	0.84	0.19
CBX1	67.8	-0.7	0.84	0.19
HDDC3	67.09	-0.68	0.87	0.19
DENR	63.88	-0.7	0.84	0.19
TCEAL8	62.58	-0.82	0.88	0.19
HLA-E	9463.68	0.46	0.78	0.18
MALAT1	3167.91	0.65	0.78	0.18
RNASEK-C17orf49	3913.91	0.48	0.8	0.18
COX4I1	3445.06	0.46	0.77	0.18
EFHD2	3373.18	0.46	0.77	0.18
ZAP70	1421.37	0.64	0.77	0.18
SNX17	1402.14	0.48	0.8	0.18
SPSB3	1123.38	0.55	0.81	0.18
SCAND1	1605.96	0.51	0.79	0.18
MVP	1522.19	0.45	0.77	0.18
PPP1R12C	1076.92	0.49	0.81	0.18
PPP1R15A	1140.65	0.55	0.8	0.18
GDI1	888.47	0.48	0.78	0.18
MRPL23	877.33	0.56	0.81	0.18
UNC93B1	1055.46	0.46	0.8	0.18
ATP1A1	987.34	0.47	0.78	0.18
ARPC5L	756.07	0.52	0.79	0.18
MAP3K3	985.42	0.45	0.79	0.18
CSNK1D	702.95	0.47	0.77	0.18
STX4	581.99	0.56	0.81	0.18
TMUB2	488.88	0.54	0.77	0.18
CAMK1	705.25	0.47	0.81	0.18
RPS18	724.02	-0.52	0.77	0.18
CEBPA	547.63	0.53	0.77	0.18
RP4-583P15.15	456	0.52	0.77	0.18
ABI3	520.54	-0.49	0.79	0.18
DNAJC5	496.33	0.49	0.81	0.18
CUX1	651.02	0.51	0.77	0.18
WDR83OS	525.71	0.5	0.8	0.18
MLST8	342.43	0.56	0.78	0.18
SCPEP1	467.29	-0.59	0.79	0.18
HNRNPA0	474.58	0.47	0.8	0.18
PSMC3	393.5	0.51	0.78	0.18
GGA2	273.45	0.59	0.79	0.18
ABCF1	325.9	0.58	0.79	0.18
CCDC94	307.31	0.52	0.78	0.18
CSNK1A1	279.56	0.52	0.77	0.18
GTF2F1	383.93	0.5	0.77	0.18
CTC-479C5.12	295.06	0.48	0.8	0.18
GNG5	357.99	-0.58	0.81	0.18
MOB1A	341.7	-0.58	0.77	0.18
SLC9A8	198.19	0.58	0.79	0.18
BRPF1	290.97	0.51	0.79	0.18
ANKRD10	224.28	0.53	0.8	0.18
KCNQ1	280.92	0.49	0.79	0.18
CWC25	174.31	0.56	0.77	0.18
HOTAIRM1	270.11	0.49	0.78	0.18
CCNY	258.19	0.49	0.79	0.18
RNF141	122.98	-0.66	0.81	0.18
DDX51	172.46	0.61	0.81	0.18
ATP13A2	228.79	0.57	0.8	0.18
CD300C	250.14	0.49	0.77	0.18
TINF2	198.71	-0.53	0.78	0.18
TNFRSF18	174.82	0.62	0.77	0.18
CRTC1	176.46	0.52	0.8	0.18
PPP1R37	117.52	0.69	0.79	0.18
DTNBP1	226.91	-0.51	0.8	0.18
FFAR2	141.4	0.7	0.78	0.18
DENND6B	149.26	0.56	0.78	0.18
DMAP1	138.03	0.64	0.8	0.18
CATSPER1	117.16	0.62	0.79	0.18
DENND2D	124.4	-0.56	0.8	0.18
SLC6A6	176.53	0.54	0.77	0.18
VPRBP	119.35	0.61	0.79	0.18
IQSEC2	209.48	0.5	0.79	0.18
N4BP2L2	152.02	-0.63	0.77	0.18
SPTBN1	113.5	0.74	0.8	0.18
NBR1	173.38	-0.52	0.79	0.18
FCRL6	82.77	-0.64	0.79	0.18
AP1S1	109.85	0.65	0.78	0.18
ATP1B3	154.37	-0.58	0.79	0.18
ARHGEF11	123.46	-0.64	0.77	0.18
TSG101	151.19	-0.58	0.8	0.18
YIF1A	141.25	0.56	0.79	0.18
ETFA	132.8	-0.71	0.78	0.18
APOL2	131.53	-0.54	0.78	0.18
MRPL40	157.78	-0.58	0.78	0.18
COX17	150.24	-0.55	0.77	0.18
ZNF791	105.61	0.56	0.78	0.18
MIA3	130.9	-0.55	0.79	0.18
RSBN1L	118.86	0.58	0.79	0.18
CDK5RAP2	131.05	0.55	0.8	0.18
MED9	89.55	0.63	0.81	0.18
CTC-479C5.17	88.74	0.64	0.78	0.18
SMC1A	129.96	-0.54	0.78	0.18
ABT1	129.92	-0.59	0.81	0.18
NECAB3	78.73	0.64	0.8	0.18
PPP1R16A	66.96	0.73	0.77	0.18
SWI5	84.36	0.64	0.79	0.18
POFUT2	90.42	0.59	0.77	0.18
NAT14	66.05	0.64	0.79	0.18
TRIB3	61.61	0.72	0.81	0.18
UPK3A	69.4	0.73	0.8	0.18
ABHD8	83.75	0.59	0.79	0.18
RAB18	84.15	-0.63	0.8	0.18
CNTRL	100.8	-0.57	0.77	0.18
PTPN9	95	-0.62	0.79	0.18
CEP164	91.88	0.64	0.77	0.18
ANXA4	91.42	-0.62	0.77	0.18
CARD8	87.61	-0.62	0.78	0.18
MRPL44	71.84	-0.61	0.78	0.18
FAH	63.7	0.62	0.8	0.18
IFI30	17495.3	0.43	0.76	0.17
RPLP2	17539.2	0.44	0.72	0.17
GAPDH	8735.96	0.46	0.75	0.17
RPS16	7260.25	0.44	0.73	0.17
GSTP1	3715.23	0.46	0.76	0.17
UBA52	4326.23	0.48	0.75	0.17
MIR142	2450.79	0.55	0.73	0.17
PPP6R1	2492.54	0.52	0.74	0.17
NRBP1	1741.19	0.53	0.73	0.17
EEF1D	2383	0.46	0.72	0.17
SUN2	1781.61	0.54	0.75	0.17
RPL27	2051.61	-0.6	0.77	0.17
CCDC69	1529.1	0.46	0.74	0.17
CDC37	1405.95	0.49	0.75	0.17
MAPK8IP3	1092.62	0.46	0.73	0.17
DNM2	1355.73	0.44	0.73	0.17
EMP3	1353.81	0.45	0.76	0.17
UQCR11	1448.34	0.46	0.74	0.17
PRRC2A	763.25	0.49	0.75	0.17
SIRT2	1009.25	0.52	0.74	0.17
TAZ	729.52	0.47	0.73	0.17
TNFSF13	1208.88	0.44	0.75	0.17
NARF	605.21	0.6	0.73	0.17
TMED9	917.28	0.47	0.74	0.17
RPS19BP1	674.21	0.5	0.76	0.17
MAMDC4	658.23	0.53	0.73	0.17
HNRNPM	843.27	0.45	0.72	0.17
SUPT6H	546.57	0.51	0.74	0.17
ARFGAP1	455.29	0.59	0.76	0.17
MYL12B	894.37	-0.56	0.76	0.17
FKBP8	654.96	0.48	0.73	0.17
ATPIF1	735.27	-0.46	0.75	0.17
HINT1	755.69	-0.46	0.76	0.17
AKT2	639.64	0.46	0.73	0.17
REXO1	511.18	0.47	0.77	0.17
AKT1S1	370.53	0.53	0.74	0.17
TMEM8A	559.89	0.49	0.77	0.17
CXCR4	409.91	-0.5	0.74	0.17
VAMP3	466.73	0.51	0.76	0.17
TESC	414.67	0.55	0.76	0.17
CMTM3	581.21	0.44	0.74	0.17
ENGASE	336.42	0.56	0.77	0.17
RAB7A	557.54	-0.53	0.73	0.17
RNF44	492.5	-0.47	0.74	0.17
FCHSD1	328.26	0.53	0.76	0.17
PIK3R1	341.08	0.51	0.76	0.17
MTMR14	506.82	0.46	0.75	0.17
SEC24C	351.18	0.5	0.73	0.17
ATXN2L	476.26	-0.51	0.73	0.17
TBC1D22A	375.54	0.48	0.75	0.17
CDC34	268.95	0.58	0.74	0.17
PRDX5	409.63	0.48	0.75	0.17
DHX38	257.94	0.53	0.76	0.17
DOCK8	352.97	-0.58	0.76	0.17
KCTD2	181.8	0.6	0.73	0.17
EIF3A	196.2	0.54	0.77	0.17
NAA60	343.98	0.46	0.75	0.17
PARL	255.51	0.52	0.75	0.17
TICAM1	302.87	0.51	0.75	0.17
SEC31B	160.54	0.57	0.74	0.17
ATOX1	274.45	0.53	0.73	0.17
NSD1	299.47	-0.51	0.73	0.17
DCTN3	225.54	0.5	0.73	0.17
CUL1	272.47	-0.48	0.74	0.17
NUDT16	274.57	-0.51	0.74	0.17
MTDH	202.78	0.55	0.75	0.17
TMEM127	272.16	0.46	0.73	0.17
TRMT61A	134.84	0.65	0.74	0.17
ST6GALNAC6	175.33	0.61	0.76	0.17
TSPYL2	215.64	0.54	0.74	0.17
NCBP2-AS2	211.88	0.48	0.75	0.17
HNRNPK	233.16	-0.49	0.75	0.17
STAT2	201.94	-0.55	0.72	0.17
CIDEB	240.77	-0.57	0.74	0.17
RPS27L	172.2	-0.6	0.73	0.17
MGAT4B	230.6	0.49	0.75	0.17
MUL1	174.62	0.48	0.73	0.17
ZNF628	122.6	0.54	0.73	0.17
TRAPPC9	152.54	0.53	0.76	0.17
TRANK1	145.6	-0.51	0.75	0.17
ENDOG	139.01	0.57	0.76	0.17
CUEDC2	147.65	0.51	0.73	0.17
APEX1	186.57	-0.56	0.73	0.17
SLC27A4	120.51	0.54	0.76	0.17
GTPBP4	134.77	0.53	0.76	0.17
DRG1	123.97	-0.53	0.76	0.17
GLIPR1	146.32	-0.72	0.76	0.17
TNPO2	143.33	0.54	0.74	0.17
ZNF783	94.79	0.57	0.74	0.17
CHI3L2	80.06	-0.61	0.75	0.17
STX8	167.37	0.54	0.76	0.17
MCM4	117.27	-0.57	0.74	0.17
PLCL2	124.45	-0.55	0.75	0.17
MCM2	141.64	-0.51	0.73	0.17
WRNIP1	106.27	-0.55	0.75	0.17
TMEM261	126.1	-0.51	0.73	0.17
MRPL49	112.76	-0.53	0.74	0.17
THOC7	114.93	-0.61	0.74	0.17
PPRC1	85.29	0.59	0.75	0.17
NCAPD2	115.33	-0.55	0.74	0.17
POMT1	80.95	0.62	0.76	0.17
NOC2L	106.82	0.52	0.73	0.17
ZFAND5	93.42	-0.58	0.76	0.17
PDPR	64.26	0.72	0.74	0.17
TIMM23	106.6	-0.54	0.74	0.17
XPC	86.11	-0.61	0.76	0.17
RINL	77.02	-0.57	0.74	0.17
GLI4	72.42	0.6	0.76	0.17
ZBTB22	67.13	-0.71	0.76	0.17
RENBP	63.78	0.66	0.75	0.17
PRMT5	70.16	-0.62	0.75	0.17
PUSL1	64.52	0.62	0.76	0.17
RPUSD2	62.29	0.62	0.75	0.17
MRPS14	65.12	-0.63	0.76	0.17
C9orf91	73.14	-0.58	0.75	0.17
2009-09-01	2874.4	0.49	0.71	0.16
AMICA1	2250.94	0.43	0.72	0.16
TMC6	1354.02	0.56	0.72	0.16
AUP1	1319.99	0.47	0.71	0.16
CHD3	1151.94	0.51	0.71	0.16
ALDOA	854.84	0.5	0.71	0.16
LSM7	985.83	0.5	0.71	0.16
ADAM8	831.6	0.55	0.71	0.16
CAPG	727.2	0.44	0.72	0.16
LGALS3BP	858.49	-0.46	0.72	0.16
ETFB	630.9	0.5	0.71	0.16
VPS4A	587.31	0.5	0.71	0.16
EXOC3	406.43	0.5	0.71	0.16
ANKRD11	568.73	0.45	0.71	0.16
SDHB	563.44	-0.52	0.71	0.16
ILKAP	270.09	0.59	0.7	0.16
MEA1	411.83	-0.46	0.72	0.16
SP110	348.9	-0.45	0.72	0.16
NKIRAS2	364.73	0.45	0.71	0.16
GPR137	235	0.5	0.72	0.16
ANKLE2	224.62	0.49	0.72	0.16
OAF	218.61	0.54	0.72	0.16
WDR46	226.22	0.55	0.71	0.16
YIF1B	248.99	0.47	0.71	0.16
PI4KA	221.41	0.49	0.72	0.16
RBM39	220.6	0.47	0.71	0.16
FAM73B	197.95	0.48	0.71	0.16
MACF1	223.74	-0.48	0.72	0.16
BCL9L	206.87	-0.48	0.72	0.16
TRMT112	237.13	-0.5	0.71	0.16
MRPL51	172.56	-0.49	0.71	0.16
RASSF7	145.75	0.56	0.7	0.16
N4BP1	143.44	-0.5	0.71	0.16
KIAA0141	143.05	0.52	0.7	0.16
BRD3	155.82	0.51	0.7	0.16
TCP1	146.22	-0.51	0.7	0.16
MFGE8	80.47	-0.6	0.71	0.16
NSUN2	114.15	-0.56	0.7	0.16
CDH23	114.83	0.53	0.72	0.16
MAF	108.8	-0.57	0.72	0.16
PSMD6	111.73	-0.66	0.71	0.16
TST	83.66	0.64	0.71	0.16
DLG1	75.75	0.59	0.72	0.16
ARHGEF6	97.67	-0.65	0.71	0.16
COMMD3	86.84	-0.58	0.71	0.16
MYLIP	77.65	-0.64	0.72	0.16
PDHB	95.16	-0.59	0.7	0.16
TMEM70	73.37	-0.67	0.71	0.16
MRPS6	81.89	-0.55	0.72	0.16
EXT1	76.05	-0.57	0.72	0.16
MED12	81.55	-0.57	0.71	0.16
LYZ	16407.2	-0.44	0.62	0.15
GNLY	8213.14	0.56	0.69	0.15
CST3	11067	0.39	0.65	0.15
ARPC1B	4888.12	0.39	0.65	0.15
HLA-DPB1	3182.06	0.42	0.64	0.15
NBEAL2	3094.36	0.4	0.63	0.15
NEAT1	2303.57	0.41	0.62	0.15
GNB2	3060.92	0.4	0.66	0.15
P4HB	2731.34	0.41	0.62	0.15
FSCN3	2329.98	0.42	0.64	0.15
MXD3	2025.29	0.42	0.65	0.15
RAB5C	2545.72	0.39	0.67	0.15
ANKRD13D	1547.28	0.45	0.67	0.15
CNN2	1653.14	0.45	0.66	0.15
CNPY3	1794.7	0.43	0.69	0.15
TMEM176B	1457.13	0.43	0.69	0.15
CSK	1843.12	0.43	0.65	0.15
CSNK1G2	1559.99	0.41	0.64	0.15
PIM3	1798.88	0.42	0.67	0.15
ISG20	1263.12	-0.39	0.62	0.15
FBXW5	1376.49	0.43	0.66	0.15
SPON2	1149.19	-0.54	0.65	0.15
RHOT2	1058.66	0.45	0.64	0.15
MSN	1716.58	-0.47	0.69	0.15
RPL35A	1329.08	-0.5	0.66	0.15
MAP2K2	1265.28	0.42	0.64	0.15
GSDMD	1360.83	0.44	0.64	0.15
PLCB2	1218.63	0.41	0.67	0.15
TUBA4A	1082.7	0.47	0.69	0.15
CENPB	1066.07	0.43	0.63	0.15
CHKB	896.43	0.46	0.65	0.15
NXF1	900.3	0.43	0.62	0.15
FGFBP2	816.28	-0.43	0.68	0.15
ARAP1	953.06	0.41	0.62	0.15
MRPL54	743.04	0.51	0.69	0.15
NDUFA3	1072.57	0.44	0.63	0.15
RPL5	1093.38	-0.49	0.67	0.15
CHMP2A	971.17	0.42	0.62	0.15
SLC12A9	876.69	0.47	0.68	0.15
GYPC	863.72	0.44	0.61	0.15
RASAL3	880.89	0.54	0.65	0.15
ARSA	828.57	0.47	0.69	0.15
RPSA	1012.24	-0.39	0.65	0.15
C9orf16	1117.84	0.38	0.62	0.15
LTB4R	755.25	0.45	0.7	0.15
RGS19	1005.17	-0.45	0.65	0.15
PTAFR	591.08	0.51	0.63	0.15
C1orf86	710.02	0.44	0.65	0.15
PGK1	970.84	-0.45	0.63	0.15
USP4	547.31	0.45	0.65	0.15
C12orf57	781.6	0.49	0.62	0.15
MED15	757.21	0.43	0.69	0.15
U2AF2	923.22	-0.43	0.68	0.15
STK17B	552.4	-0.55	0.65	0.15
ATG4B	522.17	0.54	0.69	0.15
SIRT7	573.72	0.44	0.63	0.15
STUB1	701.09	0.44	0.66	0.15
DBI	802.65	-0.41	0.68	0.15
CLN3	452.95	0.49	0.65	0.15
ABTB1	581.01	0.41	0.63	0.15
FKBP2	630.54	0.49	0.64	0.15
SMAP2	679.36	-0.5	0.65	0.15
RPL24	595.05	-0.49	0.7	0.15
MEF2D	601.49	0.42	0.7	0.15
EIF6	754.23	0.41	0.66	0.15
STAT5A	450.6	0.47	0.62	0.15
GBF1	597.2	0.43	0.63	0.15
SLC25A39	699.99	0.44	0.68	0.15
CD53	719.24	-0.58	0.63	0.15
RPS6KA1	685.42	0.47	0.68	0.15
SPTLC2	472.99	-0.52	0.65	0.15
BAX	554.35	0.47	0.65	0.15
MRPL55	518.16	0.44	0.64	0.15
KIAA0930	714.34	0.41	0.67	0.15
EIF5A	351.5	0.46	0.62	0.15
C4orf3	646.42	-0.41	0.63	0.15
CTBP1	655.24	0.42	0.62	0.15
HPS1	617.23	0.42	0.67	0.15
CYHR1	403.57	0.46	0.63	0.15
SLAMF7	427.27	-0.49	0.65	0.15
RRBP1	328.21	0.55	0.7	0.15
BSG	412.95	0.43	0.63	0.15
KIF22	413.75	0.5	0.68	0.15
SKIV2L	411.32	0.46	0.63	0.15
SNRPC	546.22	-0.42	0.69	0.15
MAD2L2	412.06	0.45	0.69	0.15
JMJD7-PLA2G4B	362.66	0.49	0.69	0.15
SH2B1	420.92	0.45	0.62	0.15
HEXDC	460.48	0.51	0.7	0.15
HDAC6	338.82	0.46	0.65	0.15
B4GALT3	333.24	0.48	0.66	0.15
IRF5	495.92	0.41	0.65	0.15
RGL2	421.22	0.42	0.62	0.15
FYN	515.25	-0.43	0.63	0.15
HSBP1	473.51	0.43	0.65	0.15
LILRA3	422.51	-0.41	0.62	0.15
CALM2	360.65	-0.56	0.65	0.15
RPL23A	472.51	-0.52	0.69	0.15
DHX30	329.88	0.47	0.61	0.15
APOL1	419.86	-0.47	0.7	0.15
SLC25A5	390.07	-0.43	0.62	0.15
ANO9	269.03	0.54	0.67	0.15
SFXN3	268.14	0.47	0.65	0.15
RAB2A	363.86	0.43	0.65	0.15
GSS	334.99	0.52	0.66	0.15
PPP6R2	392.32	0.43	0.67	0.15
CCDC57	243.06	0.56	0.68	0.15
TSTA3	387.75	0.44	0.66	0.15
CLK3	334.04	0.45	0.69	0.15
SNN	364.76	0.45	0.68	0.15
HEBP2	340.13	-0.58	0.67	0.15
DERL1	331.8	0.48	0.65	0.15
DCAF11	365.72	0.47	0.67	0.15
NFKBIB	334.29	0.44	0.62	0.15
CYFIP2	397.74	0.43	0.62	0.15
CTNNBL1	396.52	0.43	0.66	0.15
TUBA1C	308.68	0.43	0.63	0.15
ERAP2	265.23	0.49	0.62	0.15
HRAS	261.01	0.49	0.68	0.15
MAST3	263.77	0.54	0.69	0.15
SART1	260.15	0.49	0.7	0.15
TMED3	282.59	0.5	0.67	0.15
COX7A2	296.34	0.43	0.64	0.15
RAB4B	383.28	-0.48	0.67	0.15
H2AFV	349.67	-0.43	0.66	0.15
COPA	319.6	-0.48	0.66	0.15
SPCS1	300.93	-0.53	0.65	0.15
SNRPF	239.05	-0.45	0.66	0.15
PDXP	177.39	0.53	0.64	0.15
EMC7	344.61	-0.47	0.69	0.15
CNP	282.14	-0.44	0.66	0.15
ACADS	212.26	0.54	0.63	0.15
PLOD3	293.08	0.43	0.62	0.15
OASL	293.71	0.5	0.64	0.15
U2AF1L4	304.4	0.41	0.64	0.15
TXN	263.09	-0.5	0.68	0.15
RFXANK	268.03	0.51	0.67	0.15
SRF	245.33	0.47	0.68	0.15
GCHFR	241.45	0.47	0.63	0.15
CHMP6	245.34	0.46	0.62	0.15
SRPR	265.91	-0.53	0.66	0.15
POLR2I	292.42	0.48	0.63	0.15
COQ4	211.33	0.49	0.63	0.15
PKD1	172.96	0.54	0.63	0.15
PARP9	311.74	-0.46	0.69	0.15
KCTD17	217.44	0.52	0.67	0.15
C5orf56	243.54	-0.43	0.62	0.15
NDUFAB1	293.86	-0.43	0.66	0.15
NUMA1	233.44	0.56	0.69	0.15
WDR18	246.05	0.46	0.66	0.15
ADCK3	166.21	0.48	0.65	0.15
NADK	255.34	0.44	0.61	0.15
SEPN1	181.75	0.46	0.68	0.15
RP3-395M20.12	159.54	0.58	0.61	0.15
TBC1D14	174.74	-0.54	0.68	0.15
MYOF	154.22	-0.54	0.63	0.15
RAVER1	229.57	0.48	0.64	0.15
SPATA20	113.61	0.48	0.61	0.15
NFIC	233.35	0.44	0.67	0.15
SVIP	145.76	0.46	0.63	0.15
PYCR2	251.22	-0.45	0.67	0.15
RUVBL1	211.04	-0.46	0.64	0.15
SRA1	256.41	0.44	0.67	0.15
GRHPR	245.38	0.41	0.63	0.15
ZNF90	279.03	-0.53	0.66	0.15
YME1L1	264.2	-0.45	0.62	0.15
CCDC22	241.64	0.46	0.69	0.15
PREB	204.71	-0.44	0.64	0.15
ASGR1	190.13	0.45	0.65	0.15
RCE1	155.14	0.54	0.68	0.15
DSTN	155.38	-0.44	0.61	0.15
STAC3	150.46	0.54	0.7	0.15
EIF1AD	115.81	0.53	0.63	0.15
DNAJA1	206.08	-0.51	0.69	0.15
ERCC1	206.77	0.43	0.65	0.15
CD86	159.68	-0.59	0.68	0.15
FAM105B	138.08	0.53	0.69	0.15
PPP2R5B	168	0.5	0.66	0.15
NUBP1	167.68	0.49	0.68	0.15
CBFA2T3	156.11	0.46	0.66	0.15
HSPA5	196.61	-0.51	0.7	0.15
LSM2	218.73	-0.47	0.69	0.15
TPR	195.23	-0.48	0.63	0.15
PDLIM1	110.41	0.52	0.66	0.15
TESK1	195.09	0.46	0.64	0.15
RPUSD3	196.09	-0.47	0.68	0.15
CDK5RAP1	138.03	0.5	0.65	0.15
ATP2A2	197	-0.49	0.61	0.15
GMEB2	132.1	0.48	0.63	0.15
TPST2	147.87	-0.47	0.65	0.15
SYNGR1	186.13	0.44	0.65	0.15
EIF3J	131.5	0.56	0.68	0.15
TPGS1	146.02	0.49	0.65	0.15
NENF	175.76	0.54	0.63	0.15
CCT2	195.34	-0.45	0.62	0.15
GABARAPL2	162.34	-0.5	0.66	0.15
TRIB2	178.7	-0.46	0.64	0.15
DMTN	106.78	0.48	0.64	0.15
SERTAD2	164.98	0.44	0.62	0.15
RHBDD3	122.21	0.54	0.67	0.15
RNF144B	97.88	-0.79	0.69	0.15
FAIM3	138.61	-0.49	0.65	0.15
NAT6	91.32	0.58	0.66	0.15
PLIN2	151.43	0.46	0.65	0.15
CLEC11A	113.77	0.51	0.65	0.15
NDFIP1	154.29	-0.58	0.67	0.15
SF3B3	177.52	-0.46	0.67	0.15
ACSL5	150.58	-0.48	0.64	0.15
C12orf44	131.27	0.51	0.63	0.15
YPEL1	132.92	0.53	0.63	0.15
MKI67	162.84	-0.49	0.62	0.15
HEMK1	104.83	0.55	0.65	0.15
TIAL1	139.22	-0.53	0.64	0.15
AARSD1	121.19	0.47	0.63	0.15
SLC25A25	149.27	-0.48	0.67	0.15
VPS72	136.26	-0.49	0.69	0.15
GALNT10	134.31	0.5	0.67	0.15
PLCH2	140.23	0.52	0.65	0.15
WBP11	134.2	-0.51	0.64	0.15
ARHGEF10L	129.29	0.48	0.65	0.15
MSRA	138.74	0.45	0.63	0.15
CD302	105.06	-0.63	0.61	0.15
MAP1LC3B	145.58	-0.59	0.64	0.15
EML4	84.6	0.52	0.64	0.15
C5orf15	108.14	-0.52	0.63	0.15
FXR1	137.37	-0.54	0.68	0.15
TRAK1	124.5	0.45	0.62	0.15
MDH1	140.74	-0.49	0.62	0.15
IGSF8	113.59	-0.49	0.61	0.15
LRRC47	133.31	0.5	0.68	0.15
COX20	124.37	-0.53	0.65	0.15
KLHL17	134.54	0.46	0.63	0.15
EIF4EBP2	149.26	-0.48	0.64	0.15
TTF1	98.68	0.49	0.63	0.15
VPS52	116.31	-0.55	0.62	0.15
LINC00861	91.5	-0.52	0.68	0.15
LRFN4	96.31	0.53	0.62	0.15
WDFY4	116.34	0.5	0.65	0.15
NUMB	123.13	-0.51	0.62	0.15
TP53INP2	99.66	0.53	0.64	0.15
NCAM1	80.14	0.55	0.63	0.15
MFSD5	119.61	0.52	0.69	0.15
SERTAD3	88.54	0.52	0.63	0.15
RBMX2	102.88	-0.51	0.64	0.15
TPRG1L	108.62	0.55	0.69	0.15
SFT2D1	120.95	-0.47	0.61	0.15
LPP	62.3	0.57	0.68	0.15
TPX2	103.34	-0.63	0.69	0.15
CCHCR1	66.94	0.64	0.65	0.15
RNF25	81.17	0.57	0.66	0.15
DDX52	96.72	0.57	0.68	0.15
MAL	66.77	0.57	0.68	0.15
C9orf37	74.88	0.6	0.61	0.15
SLC19A1	91.24	0.51	0.67	0.15
TPM1	68.34	0.6	0.64	0.15
PAK2	104.3	-0.55	0.61	0.15
ATPAF2	102.96	0.53	0.7	0.15
ASF1B	94.3	-0.52	0.65	0.15
CLTC	102.98	-0.51	0.66	0.15
IWS1	92.58	-0.52	0.68	0.15
SYNCRIP	116.72	-0.51	0.67	0.15
IFNGR1	78.74	-0.58	0.61	0.15
SEC31A	100.98	-0.63	0.64	0.15
ACYP2	99.61	0.47	0.62	0.15
TAF8	94.78	-0.53	0.63	0.15
BNIP3L	109.42	-0.65	0.69	0.15
ASMTL-AS1	64.66	0.53	0.62	0.15
PMPCB	86.73	-0.58	0.64	0.15
FARSB	93.87	-0.48	0.62	0.15
SRP72	111.54	-0.51	0.62	0.15
MR1	102.14	-0.48	0.63	0.15
S100A12	88.52	0.77	0.67	0.15
JAK1	76.38	-0.57	0.64	0.15
TRPT1	110.16	-0.49	0.64	0.15
AARS	88.33	-0.53	0.68	0.15
KIAA0196	70.43	-0.54	0.62	0.15
KLC4	75.43	0.55	0.65	0.15
NCK2	81.82	-0.66	0.62	0.15
TMEM167A	67.26	-0.63	0.7	0.15
C21orf59	75.39	-0.55	0.62	0.15
RBBP7	85.04	-0.59	0.68	0.15
TNFRSF6B	80.37	0.51	0.66	0.15
SETD2	96.92	-0.52	0.65	0.15
GINM1	67.05	0.52	0.64	0.15
OCIAD2	84.43	-0.53	0.62	0.15
ZCCHC17	101.63	-0.48	0.62	0.15
SMIM14	76.76	-0.57	0.65	0.15
ZNF3	77.99	0.51	0.62	0.15
NUP98	90.31	-0.54	0.63	0.15
RNF115	86.11	-0.52	0.63	0.15
BICD2	84.27	-0.51	0.65	0.15
PPTC7	67.37	0.63	0.65	0.15
CCDC93	74.84	0.51	0.64	0.15
DNAJC1	90.17	-0.55	0.62	0.15
TGFBRAP1	85.39	0.51	0.67	0.15
ZCRB1	81.33	-0.55	0.64	0.15
ACLY	86.24	-0.54	0.66	0.15
RAB13	78.77	0.52	0.65	0.15
LRRC27	63.71	0.55	0.65	0.15
MLLT10	62.51	-0.63	0.69	0.15
FAM104A	69.49	-0.55	0.68	0.15
ALDH9A1	72.7	-0.54	0.66	0.15
EXD3	63.61	0.57	0.65	0.15
PANK4	65.56	-0.62	0.69	0.15
CTR9	79.81	-0.53	0.67	0.15
DICER1	74.81	-0.56	0.63	0.15
TM9SF2	63.46	-0.64	0.7	0.15
SLC39A7	62.15	0.54	0.64	0.15
C6orf62	69.22	-0.55	0.7	0.15
SNAPC5	64.77	-0.53	0.63	0.15
SIKE1	68.29	-0.55	0.66	0.15
SLC39A4	65.13	0.55	0.65	0.15
ADRBK1	4790	0.4	0.61	0.14
CAPNS1	3867.57	0.37	0.61	0.14
MCL1	3437.32	0.41	0.59	0.14
WAS	3472.44	-0.41	0.58	0.14
ARPC4	1511.75	0.41	0.59	0.14
CD68	2593.11	0.36	0.58	0.14
TCEB2	1492.75	0.41	0.58	0.14
SBNO2	1306.75	0.4	0.58	0.14
FOSB	631.49	1.42	0.6	0.14
HADHA	1209.26	0.4	0.61	0.14
GRK6	1111.93	0.39	0.61	0.14
G6PD	1395.62	0.39	0.61	0.14
IDH3G	963.54	0.4	0.61	0.14
NDUFB11	1122.15	0.43	0.59	0.14
HM13	1176.86	0.37	0.58	0.14
DAZAP1	832.59	0.46	0.59	0.14
TYK2	946.7	0.36	0.58	0.14
IER2	666.24	0.5	0.59	0.14
PTPN18	1162.2	0.37	0.59	0.14
CD3D	975.32	-0.4	0.59	0.14
ARFGAP2	651.16	0.44	0.58	0.14
FES	885.85	0.37	0.57	0.14
CAP1	783.26	-0.49	0.58	0.14
ITPK1	869.29	0.4	0.61	0.14
LAMP1	836.95	0.39	0.58	0.14
TRAF3IP3	796.87	-0.38	0.58	0.14
ECHS1	628.52	0.42	0.61	0.14
METRNL	635.81	0.38	0.6	0.14
ZFAND2B	568.32	0.4	0.57	0.14
CCNL1	730.99	0.41	0.61	0.14
NOTCH1	423.93	0.48	0.58	0.14
CHPF2	416.7	0.46	0.58	0.14
USP7	404.84	0.44	0.61	0.14
TMEM179B	698.11	-0.41	0.6	0.14
TMEM176A	419.34	0.42	0.58	0.14
DUSP22	393.89	0.38	0.57	0.14
FIS1	452.5	0.39	0.6	0.14
RAB35	339.41	0.45	0.57	0.14
TPCN1	361.2	0.4	0.61	0.14
RAB37	423.71	0.48	0.6	0.14
CIC	392.46	0.43	0.59	0.14
C7orf50	433.92	0.38	0.57	0.14
ATG13	343.52	0.43	0.6	0.14
STARD7	321.6	0.44	0.6	0.14
ADCY7	461.78	-0.4	0.6	0.14
PSMB2	501.08	-0.39	0.57	0.14
SIRPB1	273.33	-0.44	0.59	0.14
TOLLIP	350.85	0.4	0.59	0.14
PIGT	331.58	0.43	0.57	0.14
BRAT1	270.61	0.45	0.58	0.14
TMEM134	363.8	0.41	0.59	0.14
MRPL27	381.83	-0.41	0.58	0.14
ZFPL1	318.79	0.4	0.59	0.14
KDM4B	258.12	0.41	0.58	0.14
GHITM	381.77	-0.43	0.58	0.14
GATAD2A	296.89	0.47	0.6	0.14
C6orf89	326.38	0.39	0.57	0.14
RASGRP4	293.64	0.4	0.58	0.14
BCL7B	308.92	0.42	0.61	0.14
GNL1	228.04	0.44	0.6	0.14
TRAPPC2L	251.35	0.48	0.6	0.14
CCDC124	237.46	0.48	0.6	0.14
TMEM86B	173.12	0.48	0.58	0.14
CYLD	267.07	0.4	0.59	0.14
GCN1L1	183.94	0.46	0.61	0.14
ATAD3B	179.36	0.5	0.58	0.14
NDUFS2	191.79	0.44	0.6	0.14
WWC3	232.89	0.4	0.58	0.14
FAM101B	250.98	0.39	0.58	0.14
USP22	238.12	0.4	0.59	0.14
CPSF1	196.55	0.52	0.58	0.14
SCIMP	263.7	-0.41	0.59	0.14
CBX4	195.77	-0.52	0.58	0.14
NTMT1	160.26	0.52	0.61	0.14
FOSL2	232.35	0.41	0.61	0.14
MNT	214.77	0.41	0.61	0.14
DDX23	221.68	-0.43	0.6	0.14
NEU1	214.24	-0.41	0.57	0.14
MLC1	166.11	0.53	0.6	0.14
RP11-849F2.8	151.36	0.51	0.59	0.14
NFYC	216.2	-0.43	0.6	0.14
OSER1	219.59	0.43	0.61	0.14
RPL3	189.54	0.42	0.58	0.14
C8orf82	160.19	0.46	0.61	0.14
METTL9	167.33	-0.52	0.6	0.14
STARD10	111.2	0.51	0.6	0.14
CHID1	157.97	0.45	0.58	0.14
UFD1L	180.02	-0.43	0.6	0.14
NOC4L	168.61	0.42	0.57	0.14
GFER	131.94	0.49	0.58	0.14
CELF1	143.01	0.46	0.6	0.14
BNIP1	146.67	0.44	0.6	0.14
PDCD4	134.58	0.44	0.59	0.14
WRAP53	130.68	0.45	0.58	0.14
TERF2IP	163.23	-0.47	0.61	0.14
DTX3	122.63	-0.44	0.58	0.14
MZF1	132.18	0.43	0.58	0.14
SMG7	162.95	-0.44	0.58	0.14
SAMSN1	91.39	-0.6	0.6	0.14
[truncated: 6,408 more rows]
