# Supplementary material for: Profiling the Blood Compartment of Hematopoietic Stem Cell Transplant Patients During Human Cytomegalovirus Reactivation
Source: Front Cell Infect Microbiol. 2021 Jan 8;10:607470. doi: 10.3389/fcimb.2020.607470 (PMC7820775; doi:10.3389/fcimb.2020.607470)
Supplement: Supplementary file 3 [file Table_2.xlsx]

## Sheet: Sheet4
Table S2 - RNAseq analysis of viral gene expression
gene	Patient 6 low	Patient 7 low	Patient 8 low	Patient 6 high	Petient 7 high	Patient 8 high
anti_UL150	0	0	0	7	0	2
RNA_1.2	0	0	0	4	0	0
RNA2.7	0	0	0	0	0	0
RNA4.9	0	0	0	0	0	1
UL103	0	0	0	0	0	1
UL112	0	0	0	13	0	3
UL115	0	0	0	1	0	0
UL122	0	0	0	0	0	2
UL123	0	0	1	1	0	6
UL124	0	0	0	0	0	1
UL13	0	0	0	1	0	3
UL138	0	0	0	1	0	3
UL140	0	1	0	0	0	0
UL141	0	0	0	1	0	1
UL16_UL17	0	0	0	5	0	0
UL18	0	0	0	1	0	0
UL20	0	0	0	0	0	1
UL22A	0	0	1	4	0	2
UL26	0	0	2	2	0	2
UL34	0	0	0	0	0	1
UL35	0	0	0	1	0	0
UL36	0	0	0	1	0	4
UL38	0	0	0	2	0	1
UL48	0	0	0	1	0	1
UL48A	0	0	0	2	0	1
UL78	0	0	1	0	0	1
UL80_UL80.5	0	0	2	0	0	0
UL82	0	0	0	2	0	0
UL94	0	0	0	1	0	0
UL99	0	0	0	0	1	0
US12	0	0	1	0	0	3
US22	0	0	0	0	0	2
US24	0	0	0	1	0	0
US30	0	0	0	0	0	1
US32	0	0	0	0	0	1
US34_US34A	0	0	1	14	0	10
US8	0	0	0	0	0	1
sum	0	1	9	66	1	55
